# Supplementary material for: Harmonizing material quantity and terahertz wave interference shielding efficiency with metallic borophene nanosheets
Source: Nat Commun. 2025 Jul 1;16:5739. doi: 10.1038/s41467-025-60892-1 (PMC12218330; doi:10.1038/s41467-025-60892-1)
Supplement: Supplementary file 4 — Source Data [file 41467_2025_60892_MOESM4_ESM.zip]

Archive with 1 entries (1 files):
- Figure.xlsx
