# Supplementary material for: Harmonizing material quantity and terahertz wave interference shielding efficiency with metallic borophene nanosheets
Source: Nat Commun. 2025 Jul 1;16:5739. doi: 10.1038/s41467-025-60892-1 (PMC12218330; doi:10.1038/s41467-025-60892-1)
Supplement: Supplementary file 4 — Source Data [file 41467_2025_60892_MOESM4_ESM.zip › Figure.xlsx]

## Sheet: Figure 1c
Distance (μm)	Thickness(nm)	Distance (μm)	Thickness(nm)	Distance (μm)	Thickness(nm)
0	-0.95971	0	-1.60622	0	-3.41404
0.0119	-1.4509	0.0119	-1.13713	0.0119	-3.77788
0.0238	-1.30835	0.0238	-1.50436	0.0238	-3.95801
0.03571	-1.43581	0.03571	-1.18447	0.03571	-3.58349
0.04761	-1.33335	0.04761	-1.07699	0.04761	-3.78512
0.05951	-1.01317	0.05951	-1.09269	0.05951	-3.61053
0.07141	-1.35728	0.07141	-0.98839	0.07141	-3.55541
0.08331	-0.82576	0.08331	-0.96109	0.08331	-3.90598
0.09521	-0.83641	0.09521	-1.13477	0.09521	-3.75926
0.10712	-0.97767	0.10712	-0.39195	0.10712	-3.4583
0.11902	-0.65777	0.11902	2.33258	0.11902	-3.2484
0.13092	-0.76159	0.13092	2.50829	0.13092	-3.24266
0.14282	-0.62302	0.14282	2.60994	0.14282	-3.12649
0.15472	-0.46268	0.15472	3.08116	0.15472	-2.91632
0.16663	-0.86042	0.16663	2.5371	0.16663	-2.74756
0.17853	-0.54609	0.17853	3.2786	0.17853	-3.25159
0.19043	-0.93852	0.19043	2.52003	0.19043	-2.97851
0.20233	-0.95022	0.20233	2.86248	0.20233	-3.17216
0.21423	-1.24707	0.21423	2.36091	0.21423	-3.32148
0.22614	-1.13718	0.22614	2.11607	0.22614	-3.43868
0.23804	-0.75965	0.23804	2.49224	0.23804	-1.33841
0.24994	-1.11172	0.24994	2.11652	0.24994	0.55184
0.26184	-0.81252	0.26184	2.42791	0.26184	0.93114
0.27374	-0.9583	0.27374	2.12147	0.27374	0.54632
0.28564	-1.08311	0.28564	2.21675	0.28564	0.24248
0.29755	1.53098	0.29755	2.46628	0.29755	0.75744
0.30945	3.31671	0.30945	2.35605	0.30945	0.51227
0.32135	3.46989	0.32135	2.59894	0.32135	0.231
0.33325	2.98825	0.33325	2.14861	0.33325	0.36948
0.34515	3.41223	0.34515	2.1029	0.34515	0.53212
0.35706	3.09255	0.35706	2.29826	0.35706	0.57131
0.36896	2.92288	0.36896	2.08263	0.36896	0.41641
0.38086	3.30279	0.38086	2.34783	0.38086	0.91969
0.39276	3.23799	0.39276	2.03742	0.39276	0.59514
0.40466	3.04627	0.40466	2.48076	0.40466	1.60234
0.41656	3.0059	0.41656	2.04476	0.41656	1.06699
0.42847	2.72923	0.42847	2.36093	0.42847	0.68243
0.44037	3.16383	0.44037	2.00937	0.44037	1.1119
0.45227	3.32948	0.45227	1.89038	0.45227	0.70504
0.46417	3.03237	0.46417	1.95963	0.46417	1.21549
0.47607	2.84278	0.47607	2.05677	0.47607	0.61349
0.48798	3.36978	0.48798	2.39178	0.48798	0.564
0.49988	2.94178	0.49988	2.39306	0.49988	1.26003
0.51178	3.10822	0.51178	2.57436	0.51178	0.58024
0.52368	3.18095	0.52368	2.4105	0.52368	1.09839
0.53558	3.03437	0.53558	2.45161	0.53558	1.27378
0.54749	3.35986	0.54749	2.62972	0.54749	1.10136
0.55939	2.91831	0.55939	2.45551	0.55939	1.54145
0.57129	3.10919	0.57129	2.74911	0.57129	1.31035
0.58319	3.03589	0.58319	2.77854	0.58319	1.48627
0.59509	3.34332	0.59509	2.48857	0.59509	1.25146
0.60699	3.54853	0.60699	2.61809	0.60699	1.37905
0.6189	3.4277	0.6189	2.51052	0.6189	1.38293
0.6308	3.74204	0.6308	2.12099	0.6308	1.29229
0.6427	3.72635	0.6427	1.92766	0.6427	1.44617
0.6546	4.15406	0.6546	1.65097	0.6546	1.1025
0.6665	3.82428	0.6665	2.1259	0.6665	1.52746
0.67841	3.94586	0.67841	1.74991	0.67841	1.4023
0.69031	4.02284	0.69031	2.24025	0.69031	1.11492
0.70221	3.79927	0.70221	2.211	0.70221	1.35589
0.71411	4.21555	0.71411	1.6866	0.71411	1.27241
0.72601	3.63595	0.72601	2.36915	0.72601	1.42576
0.73792	3.96408	0.73792	1.7112	0.73792	1.18405
0.74982	3.53581	0.74982	2.07224	0.74982	1.28429
0.76172	4.01741	0.76172	2.07618	0.76172	1.33303
0.77362	4.03013	0.77362	2.02835	0.77362	1.02442
0.78552	3.45982	0.78552	2.26513	0.78552	0.99059
0.79742	3.84637	0.79742	2.05109	0.79742	0.96897
0.80933	3.79537	0.80933	2.18884	0.80933	0.99807
0.82123	3.78394	0.82123	1.86489	0.82123	1.34179
0.83313	3.8787	0.83313	2.15185	0.83313	1.17893
0.84503	3.7908	0.84503	2.52298	0.84503	1.51017
0.85693	4.17814	0.85693	2.30364	0.85693	1.40252
0.86884	3.29613	0.86884	2.63945	0.86884	1.98784
0.88074	3.78278	0.88074	2.5356	0.88074	1.65533
0.89264	3.57141	0.89264	2.86743	0.89264	1.96904
0.90454	3.60086	0.90454	2.73995	0.90454	1.67369
0.91644	4.06388	0.91644	2.35281	0.91644	1.61093
0.92834	3.22674	0.92834	2.6087	0.92834	1.79136
0.94025	3.78639	0.94025	2.66256	0.94025	1.16546
0.95215	3.24236	0.95215	2.63835	0.95215	1.56732
0.96405	3.08702	0.96405	3.07267	0.96405	1.24303
0.97595	3.3772	0.97595	2.75615	0.97595	1.10965
0.98785	2.85042	0.98785	2.91196	0.98785	1.58053
0.99976	3.09015	0.99976	3.05555	0.99976	1.08102
1.01166	3.12624	1.01166	2.7462	1.01166	1.6743
1.02356	3.16896	1.02356	2.84466	1.02356	1.18435
1.03546	2.87053	1.03546	2.86294	1.03546	1.51426
1.04736	2.93661	1.04736	2.77607	1.04736	1.08935
1.05927	2.90022	1.05927	2.73036	1.05927	0.97587
1.07117	2.69311	1.07117	2.57527	1.07117	1.69102
1.08307	2.59113	1.08307	2.3068	1.08307	1.00565
1.09497	2.74776	1.09497	2.68085	1.09497	1.35787
1.10687	2.17533	1.10687	2.26584	1.10687	1.23138
1.11877	2.68772	1.11877	2.42854	1.11877	1.47526
1.13068	2.45299	1.13068	2.40912	1.13068	1.28665
1.14258	2.62476	1.14258	2.38756	1.14258	1.07892
1.15448	2.32658	1.15448	2.7733	1.15448	1.15341
1.16638	2.68472	1.16638	2.32191	1.16638	0.51159
1.17828	2.5023	1.17828	2.6994	1.17828	1.26417
1.19019	2.0589	1.19019	2.94176	1.19019	0.9606
1.20209	2.78157	1.20209	2.43328	1.20209	0.69075
1.21399	2.50251	1.21399	3.09381	1.21399	1.06074
1.22589	2.64559	1.22589	2.27125	1.22589	0.96266
1.23779	2.40264	1.23779	2.34527	1.23779	1.08415
1.2497	1.92764	1.2497	1.64484	1.2497	0.87988
1.2616	2.50057	1.2616	-1.84122	1.2616	1.09004
1.2735	2.14956	1.2735	-1.53142	1.2735	1.24021
1.2854	2.3776	1.2854	-2.11583	1.2854	0.90557
1.2973	2.27669	1.2973	-1.81214	1.2973	1.35097
1.3092	2.44739	1.3092	-1.5504	1.3092	1.16209
1.32111	2.42241	1.32111	-1.90489	1.32111	1.40332
1.33301	2.60187	1.33301	-1.48279	1.33301	0.96672
1.34491	2.81584	1.34491	-1.60336	1.34491	1.00671
1.35681	2.46908			1.35681	1.34034
1.36871	2.72049			1.36871	0.80339
1.38062	2.82508			1.38062	1.53525
1.39252	2.42442			1.39252	1.31797
1.40442	3.01805			1.40442	1.00961
1.41632	2.91369			1.41632	1.04057
1.42822	2.93465			1.42822	1.17799
1.44012	2.547			1.44012	1.33532
1.45203	2.51485			1.45203	1.03626
1.46393	2.15614			1.46393	1.13465
1.47583	1.69787			1.47583	1.12923
1.48773	-0.44633			1.48773	0.97646
1.49963	-1.86199			1.49963	1.15397
1.51154	-1.79936			1.51154	0.95898
1.52344	-1.71389			1.52344	0.76904
1.53534	-1.95896			1.53534	0.43706
1.54724	-1.6502			1.54724	0.96662
1.55914	-2.05352			1.55914	0.72491
1.57105	-1.57351			1.57105	0.69958
1.58295	-1.99116			1.58295	0.83965
1.59485	-1.42461			1.59485	0.51908
1.60675	-1.45569			1.60675	1.04706
1.61865	-1.39067			1.61865	0.83481
1.63055	-1.27386			1.63055	0.93374
1.64246	-1.81816			1.64246	1.88412
1.65436	-1.69127			1.65436	1.29354
1.66626	-1.75607			1.66626	1.67521
1.67816	-1.66476			1.67816	1.24287
1.69006	-2.0625			1.69006	1.72704
1.70197	-1.86605			1.70197	1.55966
1.71387	-2.02803			1.71387	1.57177
1.72577	-2.07026			1.72577	1.71875
1.73767	-1.64256			1.73767	1.02276
1.74957	-2.19588			1.74957	-1.5843
1.76148	-1.72649			1.76148	-2.70217
1.77338	-2.21344			1.77338	-2.96725
1.78528	-2.20524			1.78528	-2.4568
1.79718	-2.05418			1.79718	-2.82037
1.80908	-2.53794			1.80908	-2.57835
1.82098	-2.62983			1.82098	-2.7975
1.83289	-2.47585			1.83289	-2.92372
				1.84479	-2.71355
				1.85669	-2.78322
				1.86859	-3.15105
				1.88049	-3.15647
				1.8924	-2.92904
				1.9043	-2.68383
				1.9162	-2.77288
				1.9281	-2.90707
				1.94	-2.77018
				1.9519	-2.9118
				1.96381	-2.58455
				1.97571	-2.12003
				1.98761	-2.09597
				1.99951	-2.59708
				2.01141	-2.50002

## Sheet: Figure 2b
Sample number	σ(m/S)
1	31157.6
2	28731.7
3	31545.5
4	28786.2
5	29265.5

## Sheet: Figure 2b inset
Voltage(V)	Current(μA)	Voltage(V)	Current(μA)	Voltage(V)	Current(μA)	Voltage(V)	Current(μA)	Voltage(V)	Current(μA)
-0.5	-2.80043	-0.5	-2.61036	-0.5	-2.85318	-0.5	-2.59536	-0.5	-2.65145
-0.495	-2.76891	-0.47959	-2.50517	-0.47959	-2.73923	-0.47959	-2.49192	-0.47959	-2.54652
-0.49	-2.74411	-0.45918	-2.3997	-0.45918	-2.62512	-0.45918	-2.38839	-0.45918	-2.43985
-0.485	-2.71197	-0.43878	-2.29547	-0.43878	-2.51063	-0.43878	-2.28439	-0.43878	-2.3345
-0.48	-2.68694	-0.41837	-2.19194	-0.41837	-2.39613	-0.41837	-2.18097	-0.41837	-2.22872
-0.475	-2.65784	-0.39796	-2.08639	-0.39796	-2.28205	-0.39796	-2.07721	-0.39796	-2.12221
-0.47	-2.62999	-0.37755	-1.98146	-0.37755	-2.16775	-0.37755	-1.97348	-0.37755	-2.01603
-0.465	-2.6079	-0.35714	-1.87733	-0.35714	-2.05327	-0.35714	-1.86952	-0.35714	-1.90847
-0.46	-2.57643	-0.33673	-1.77237	-0.33673	-1.93837	-0.33673	-1.76578	-0.33673	-1.80282
-0.455	-2.54803	-0.31633	-1.6669	-0.31633	-1.82475	-0.31633	-1.66228	-0.31633	-1.69755
-0.45	-2.52195	-0.29592	-1.56189	-0.29592	-1.71053	-0.29592	-1.55818	-0.29592	-1.59144
-0.445	-2.49063	-0.27551	-1.45716	-0.27551	-1.59615	-0.27551	-1.45488	-0.27551	-1.4864
-0.44	-2.46263	-0.2551	-1.35218	-0.2551	-1.48161	-0.2551	-1.35065	-0.2551	-1.38003
-0.435	-2.43087	-0.23469	-1.24667	-0.23469	-1.36761	-0.23469	-1.24661	-0.23469	-1.27355
-0.43	-2.40235	-0.21429	-1.14157	-0.21429	-1.25374	-0.21429	-1.14299	-0.21429	-1.16747
-0.425	-2.37498	-0.19388	-1.03679	-0.19388	-1.1392	-0.19388	-1.03937	-0.19388	-1.0608
-0.42	-2.34587	-0.17347	-0.93175	-0.17347	-1.02508	-0.17347	-0.93576	-0.17347	-0.95476
-0.415	-2.31708	-0.15306	-0.82671	-0.15306	-0.91018	-0.15306	-0.83221	-0.15306	-0.849
-0.41	-2.28993	-0.13265	-0.72203	-0.13265	-0.79554	-0.13265	-0.72794	-0.13265	-0.74316
-0.405	-2.26593	-0.11224	-0.61712	-0.11224	-0.68059	-0.11224	-0.62421	-0.11224	-0.63671
-0.4	-2.24017	-0.09184	-0.51196	-0.09184	-0.5656	-0.09184	-0.5206	-0.09184	-0.52904
-0.395	-2.20827	-0.07143	-0.4071	-0.07143	-0.45174	-0.07143	-0.41664	-0.07143	-0.42442
-0.39	-2.17767	-0.05102	-0.30209	-0.05102	-0.33471	-0.05102	-0.31114	-0.05102	-0.31858
-0.385	-2.15085	-0.03061	-0.19432	-0.03061	-0.22297	-0.03061	-0.20887	-0.03061	-0.21283
-0.38	-2.12422	-0.0102	-0.09185	-0.0102	-0.10921	-0.0102	-0.10538	-0.0102	-0.10757
-0.375	-2.10021	0.0102	0.01416	0.0102	0.00593	0.0102	9.00458e-06	0.0102	-0.000469397
-0.37	-2.07143	0.03061	0.1181	0.03061	0.11879	0.03061	0.10316	0.03061	0.10498
-0.365	-2.04251	0.05102	0.22153	0.05102	0.23133	0.05102	0.20539	0.05102	0.20995
-0.36	-2.01055	0.07143	0.33025	0.07143	0.34485	0.07143	0.30899	0.07143	0.31552
-0.355	-1.98604	0.09184	0.43402	0.09184	0.46392	0.09184	0.41517	0.09184	0.42127
-0.35	-1.95664	0.11224	0.53986	0.11224	0.57628	0.11224	0.51892	0.11224	0.52768
-0.345	-1.9266	0.13265	0.64481	0.13265	0.69181	0.13265	0.62268	0.13265	0.63681
-0.34	-1.90072	0.15306	0.74946	0.15306	0.80622	0.15306	0.72643	0.15306	0.74334
-0.335	-1.8769	0.17347	0.85488	0.17347	0.92101	0.17347	0.83022	0.17347	0.84724
-0.33	-1.84459	0.19388	0.95972	0.19388	1.03511	0.19388	0.93327	0.19388	0.95339
-0.325	-1.81761	0.21429	1.06441	0.21429	1.15021	0.21429	1.03748	0.21429	1.06053
-0.32	-1.78956	0.23469	1.16978	0.23469	1.26547	0.23469	1.14135	0.23469	1.16632
-0.315	-1.7598	0.2551	1.27439	0.2551	1.37962	0.2551	1.24478	0.2551	1.2718
-0.31	-1.7341	0.27551	1.37948	0.27551	1.49419	0.27551	1.34884	0.27551	1.37796
-0.305	-1.70353	0.29592	1.48502	0.29592	1.60851	0.29592	1.45238	0.29592	1.48395
-0.3	-1.67679	0.31633	1.59002	0.31633	1.72301	0.31633	1.55629	0.31633	1.59094
-0.295	-1.65071	0.33673	1.69532	0.33673	1.83688	0.33673	1.65947	0.33673	1.69702
-0.29	-1.62727	0.35714	1.80088	0.35714	1.95167	0.35714	1.76329	0.35714	1.80303
-0.285	-1.59237	0.37755	1.90594	0.37755	2.06618	0.37755	1.8672	0.37755	1.90876
-0.28	-1.56602	0.39796	2.01002	0.39796	2.18058	0.39796	1.97097	0.39796	2.0145
-0.275	-1.53782	0.41837	2.11466	0.41837	2.29533	0.41837	2.07441	0.41837	2.12075
-0.27	-1.51034	0.43878	2.21991	0.43878	2.4101	0.43878	2.17821	0.43878	2.22696
-0.265	-1.48182	0.45918	2.32346	0.45918	2.5242	0.45918	2.28206	0.45918	2.33362
-0.26	-1.45494	0.47959	2.42898	0.47959	2.63873	0.47959	2.38586	0.47959	2.4401
-0.255	-1.42862	0.5	2.53389	0.5	2.75291	0.5	2.48951	0.5	2.54639
-0.25	-1.40004
-0.245	-1.37326
-0.24	-1.34463
-0.235	-1.31679
-0.23	-1.28625
-0.225	-1.25861
-0.22	-1.23304
-0.215	-1.20655
-0.21	-1.17714
-0.205	-1.15227
-0.2	-1.12136
-0.195	-1.09402
-0.19	-1.06586
-0.185	-1.04049
-0.18	-1.0125
-0.175	-0.98536
-0.17	-0.95378
-0.165	-0.92936
-0.16	-0.90202
-0.155	-0.87145
-0.15	-0.84354
-0.145	-0.81626
-0.14	-0.78997
-0.135	-0.76287
-0.13	-0.73315
-0.125	-0.70453
-0.12	-0.67682
-0.115	-0.65038
-0.11	-0.62215
-0.105	-0.59461
-0.1	-0.56752
-0.095	-0.53924
-0.09	-0.51136
-0.085	-0.48371
-0.08	-0.45612
-0.075	-0.42853
-0.07	-0.40104
-0.065	-0.3741
-0.06	-0.34622
-0.055	-0.31811
-0.05	-0.29118
-0.045	-0.26325
-0.04	-0.23518
-0.035	-0.20801
-0.03	-0.18006
-0.025	-0.15272
-0.02	-0.12541
-0.015	-0.09751
-0.01	-0.06963
-0.005	-0.04203
0.005	0.01355
0.01	0.04128
0.015	0.06863
0.02	0.09608
0.025	0.12339
0.03	0.15149
0.035	0.17893
0.04	0.20683
0.045	0.2344
0.05	0.26162
0.055	0.28852
0.06	0.31707
0.065	0.34401
0.07	0.37182
0.075	0.39903
0.08	0.42727
0.085	0.45453
0.09	0.48317
0.095	0.51103
0.1	0.5377
0.105	0.56474
0.11	0.59183
0.115	0.61981
0.12	0.64672
0.125	0.67465
0.13	0.70255
0.135	0.72995
0.14	0.75789
0.145	0.78567
0.15	0.81266
0.155	0.84111
0.16	0.86801
0.165	0.8949
0.17	0.92353
0.175	0.94987
0.18	0.97847
0.185	1.00534
0.19	1.03317
0.195	1.06174
0.2	1.08882
0.205	1.11613
0.21	1.14438
0.215	1.17344
0.22	1.19851
0.225	1.22402
0.23	1.25222
0.235	1.28071
0.24	1.31041
0.245	1.3386
0.25	1.36486
0.255	1.39312
0.26	1.42215
0.265	1.44937
0.27	1.47612
0.275	1.50568
0.28	1.53094
0.285	1.56043
0.29	1.58699
0.295	1.61961
0.3	1.647
0.305	1.67072
0.31	1.69938
0.315	1.72891
0.32	1.75668
0.325	1.78402
0.33	1.81
0.335	1.84072
0.34	1.86683
0.345	1.89587
0.35	1.92352
0.355	1.94998
0.36	1.97702
0.365	2.01021
0.37	2.03406
0.375	2.0629
0.38	2.08938
0.385	2.11778
0.39	2.14786
0.395	2.1776
0.4	2.20329
0.405	2.23458
0.41	2.25976
0.415	2.28681
0.42	2.31627
0.425	2.34419
0.43	2.37332
0.435	2.40435
0.44	2.43048
0.445	2.45833
0.45	2.48558
0.455	2.51408
0.46	2.54214
0.465	2.57107
0.47	2.60018
0.475	2.62726
0.48	2.65268
0.485	2.68077
0.49	2.715
0.495	2.74103
0.5	2.76398

## Sheet: Figure 2d
Sample number	R(Ω/sq)
1	22003
2	21832.7
3	21724
4	18972.2
5	19813.1

## Sheet: Figure 2d inset
Voltage(V)	Current(μA)	Voltage(V)	Current(μA)	Voltage(V)	Current(μA)	Voltage(V)	Current(μA)	Voltage(V)	Current(μA)
-0.5	-3.91121	-0.5	-3.3448	-0.5	-3.34729	-0.5	-3.34549	-0.5	-3.71821
-0.49666	-3.8778	-0.49497	-3.31008	-0.49497	-3.31376	-0.49497	-3.31781	-0.49497	-3.66998
-0.49331	-3.84807	-0.48995	-3.2754	-0.48995	-3.27809	-0.48995	-3.2701	-0.48995	-3.62394
-0.48997	-3.82207	-0.48492	-3.24074	-0.48492	-3.2485	-0.48492	-3.2466	-0.48492	-3.58222
-0.48662	-3.79025	-0.4799	-3.2061	-0.4799	-3.21068	-0.4799	-3.21994	-0.4799	-3.54146
-0.48328	-3.76396	-0.47487	-3.17149	-0.47487	-3.16683	-0.47487	-3.16424	-0.47487	-3.48877
-0.47993	-3.73424	-0.46985	-3.13691	-0.46985	-3.14607	-0.46985	-3.13241	-0.46985	-3.46819
-0.47659	-3.70846	-0.46482	-3.10235	-0.46482	-3.10498	-0.46482	-3.10759	-0.46482	-3.43679
-0.47324	-3.67915	-0.4598	-3.06781	-0.4598	-3.05789	-0.4598	-3.05993	-0.4598	-3.40329
-0.4699	-3.65578	-0.45477	-3.0333	-0.45477	-3.0414	-0.45477	-3.02238	-0.45477	-3.37091
-0.46656	-3.62956	-0.44975	-2.99882	-0.44975	-3.00875	-0.44975	-3.00241	-0.44975	-3.34378
-0.46321	-3.6032	-0.44472	-2.96436	-0.44472	-2.95592	-0.44472	-2.96018	-0.44472	-3.29039
-0.45987	-3.57642	-0.4397	-2.92993	-0.4397	-2.92759	-0.4397	-2.9152	-0.4397	-3.2471
-0.45652	-3.55172	-0.43467	-2.89552	-0.43467	-2.90218	-0.43467	-2.9029	-0.43467	-3.20706
-0.45318	-3.52116	-0.42965	-2.86114	-0.42965	-2.85097	-0.42965	-2.86596	-0.42965	-3.16336
-0.44983	-3.49562	-0.42462	-2.82678	-0.42462	-2.81935	-0.42462	-2.8135	-0.42462	-3.1204
-0.44649	-3.46713	-0.4196	-2.79245	-0.4196	-2.79633	-0.4196	-2.78702	-0.4196	-3.09758
-0.44314	-3.44095	-0.41457	-2.75815	-0.41457	-2.7514	-0.41457	-2.76174	-0.41457	-3.06652
-0.4398	-3.41351	-0.40955	-2.72387	-0.40955	-2.71002	-0.40955	-2.70637	-0.40955	-3.03222
-0.43645	-3.39137	-0.40452	-2.68961	-0.40452	-2.70262	-0.40452	-2.68119	-0.40452	-3.00388
-0.43311	-3.36372	-0.3995	-2.65538	-0.3995	-2.65708	-0.3995	-2.65822	-0.3995	-2.96665
-0.42977	-3.3388	-0.39447	-2.62118	-0.39447	-2.61015	-0.39447	-2.61186	-0.39447	-2.91638
-0.42642	-3.31261	-0.38945	-2.587	-0.38945	-2.58635	-0.38945	-2.57156	-0.38945	-2.87397
-0.42308	-3.28599	-0.38442	-2.55285	-0.38442	-2.55932	-0.38442	-2.56993	-0.38442	-2.83572
-0.41973	-3.25781	-0.3794	-2.51872	-0.3794	-2.5017	-0.3794	-2.51563	-0.3794	-2.78745
-0.41639	-3.23006	-0.37437	-2.48462	-0.37437	-2.48162	-0.37437	-2.4727	-0.37437	-2.75246
-0.41304	-3.20338	-0.36935	-2.45054	-0.36935	-2.45474	-0.36935	-2.44993	-0.36935	-2.72689
-0.4097	-3.17716	-0.36432	-2.41649	-0.36432	-2.40752	-0.36432	-2.4214	-0.36432	-2.69417
-0.40635	-3.15262	-0.3593	-2.38246	-0.3593	-2.37108	-0.3593	-2.36169	-0.3593	-2.6599
-0.40301	-3.12679	-0.35427	-2.34846	-0.35427	-2.36679	-0.35427	-2.34892	-0.35427	-2.63413
-0.39967	-3.10179	-0.34925	-2.31448	-0.34925	-2.31028	-0.34925	-2.31785	-0.34925	-2.59399
-0.39632	-3.07617	-0.34422	-2.28053	-0.34422	-2.26971	-0.34422	-2.27148	-0.34422	-2.54318
-0.39298	-3.05113	-0.3392	-2.24661	-0.3392	-2.24807	-0.3392	-2.24105	-0.3392	-2.50107
-0.38963	-3.02138	-0.33417	-2.21271	-0.33417	-2.21712	-0.33417	-2.23139	-0.33417	-2.46327
-0.38629	-2.99638	-0.32915	-2.17883	-0.32915	-2.16335	-0.32915	-2.17327	-0.32915	-2.41442
-0.38294	-2.96827	-0.32412	-2.14499	-0.32412	-2.14842	-0.32412	-2.1384	-0.32412	-2.38286
-0.3796	-2.94215	-0.3191	-2.11116	-0.3191	-2.11481	-0.3191	-2.11591	-0.3191	-2.35712
-0.37625	-2.91453	-0.31407	-2.07736	-0.31407	-2.06831	-0.31407	-2.07768	-0.31407	-2.32602
-0.37291	-2.89237	-0.30905	-2.04359	-0.30905	-2.04341	-0.30905	-2.03067	-0.30905	-2.28917
-0.36957	-2.86487	-0.30402	-2.00984	-0.30402	-2.02603	-0.30402	-2.0162	-0.30402	-2.26672
-0.36622	-2.84036	-0.299	-1.97612	-0.299	-1.96901	-0.299	-1.97958	-0.299	-2.21745
-0.36288	-2.81378	-0.29397	-1.94243	-0.29397	-1.93686	-0.29397	-1.93478	-0.29397	-2.17252
-0.35953	-2.78968	-0.28894	-1.90876	-0.28894	-1.91402	-0.28894	-1.9159	-0.28894	-2.13102
-0.35619	-2.75998	-0.28392	-1.87511	-0.28392	-1.87398	-0.28392	-1.89063	-0.28392	-2.09088
-0.35284	-2.73421	-0.27889	-1.84165	-0.27889	-1.83343	-0.27889	-1.83612	-0.27889	-2.03869
-0.3495	-2.70644	-0.27387	-1.80833	-0.27387	-1.81569	-0.27387	-1.8066	-0.27387	-2.01868
-0.34615	-2.68106	-0.26884	-1.77482	-0.26884	-1.77602	-0.26884	-1.7837	-0.26884	-1.98825
-0.34281	-2.65268	-0.26382	-1.74143	-0.26382	-1.73181	-0.26382	-1.73587	-0.26382	-1.95407
-0.33946	-2.63056	-0.25879	-1.70835	-0.25879	-1.71852	-0.25879	-1.70147	-0.25879	-1.92186
-0.33612	-2.60459	-0.25377	-1.6748	-0.25377	-1.68703	-0.25377	-1.68409	-0.25377	-1.8949
-0.33278	-2.57905	-0.24874	-1.64153	-0.24874	-1.63477	-0.24874	-1.64292	-0.24874	-1.84179
-0.32943	-2.55287	-0.24372	-1.60838	-0.24372	-1.60681	-0.24372	-1.59934	-0.24372	-1.79787
-0.32609	-2.5283	-0.23869	-1.57489	-0.23869	-1.58216	-0.23869	-1.59035	-0.23869	-1.75778
-0.32274	-2.49784	-0.23367	-1.54146	-0.23367	-1.53311	-0.23367	-1.55268	-0.23367	-1.71416
-0.3194	-2.47263	-0.22864	-1.50847	-0.22864	-1.50454	-0.22864	-1.50155	-0.22864	-1.67146
-0.31605	-2.44539	-0.22362	-1.47469	-0.22362	-1.48294	-0.22362	-1.47633	-0.22362	-1.64877
-0.31271	-2.41929	-0.21859	-1.44062	-0.21859	-1.43921	-0.21859	-1.45211	-0.21859	-1.61784
-0.30936	-2.3926	-0.21357	-1.40647	-0.21357	-1.39874	-0.21357	-1.39689	-0.21357	-1.58363
-0.30602	-2.37038	-0.20854	-1.37188	-0.20854	-1.3932	-0.20854	-1.37414	-0.20854	-1.55579
-0.30268	-2.34405	-0.20352	-1.33718	-0.20352	-1.34698	-0.20352	-1.35162	-0.20352	-1.51836
-0.29933	-2.31872	-0.19849	-1.30261	-0.19849	-1.3004	-0.19849	-1.30284	-0.19849	-1.46637
-0.29599	-2.29302	-0.19347	-1.2678	-0.19347	-1.27966	-0.19347	-1.27409	-0.19347	-1.42395
-0.29264	-2.26555	-0.18844	-1.23279	-0.18844	-1.2472	-0.18844	-1.2639	-0.18844	-1.38636
-0.2893	-2.23861	-0.18342	-1.19841	-0.18342	-1.19533	-0.18342	-1.20626	-0.18342	-1.33765
-0.28595	-2.21051	-0.17839	-1.1641	-0.17839	-1.1802	-0.17839	-1.17201	-0.17839	-1.30673
-0.28261	-2.18407	-0.17337	-1.12981	-0.17337	-1.14642	-0.17337	-1.1502	-0.17337	-1.28073
-0.27926	-2.15736	-0.16834	-1.10094	-0.16834	-1.10114	-0.16834	-1.11105	-0.16834	-1.24966
-0.27592	-2.1341	-0.16332	-1.06998	-0.16332	-1.07763	-0.16332	-1.06518	-0.16332	-1.21291
-0.27258	-2.10808	-0.15829	-1.03854	-0.15829	-1.05965	-0.15829	-1.05079	-0.15829	-1.19019
-0.26923	-2.08302	-0.15327	-1.0076	-0.15327	-1.005	-0.15327	-1.01414	-0.15327	-1.14106
-0.26589	-2.05776	-0.14824	-0.97661	-0.14824	-0.98452	-0.14824	-0.99091	-0.14824	-1.09522
-0.26254	-2.03297	-0.14322	-0.94518	-0.14322	-0.93539	-0.14322	-0.95563	-0.14322	-1.05368
-0.2592	-2.00354	-0.13819	-0.91395	-0.13819	-0.90635	-0.13819	-0.90364	-0.13819	-1.01425
-0.25585	-1.97846	-0.13317	-0.88308	-0.13317	-0.88465	-0.13317	-0.87821	-0.13317	-0.96217
-0.25251	-1.9504	-0.12814	-0.85158	-0.12814	-0.84123	-0.12814	-0.85489	-0.12814	-0.94203
-0.24916	-1.92441	-0.12312	-0.82009	-0.12312	-0.80085	-0.12312	-0.79971	-0.12312	-0.9121
-0.24582	-1.8972	-0.11809	-0.78885	-0.11809	-0.79494	-0.11809	-0.77604	-0.11809	-0.87822
-0.24247	-1.87483	-0.11307	-0.75714	-0.11307	-0.75012	-0.11307	-0.75401	-0.11307	-0.84592
-0.23913	-1.84831	-0.10804	-0.72528	-0.10804	-0.70356	-0.10804	-0.7088	-0.10804	-0.81846
-0.23579	-1.8239	-0.10302	-0.69388	-0.10302	-0.67988	-0.10302	-0.66943	-0.10302	-0.76511
-0.23244	-1.79723	-0.09799	-0.66223	-0.09799	-0.65414	-0.09799	-0.66853	-0.09799	-0.72138
-0.2291	-1.77344	-0.09296	-0.63019	-0.09296	-0.59773	-0.09296	-0.61468	-0.09296	-0.68173
-0.22575	-1.74346	-0.08794	-0.59866	-0.08794	-0.57979	-0.08794	-0.57248	-0.08794	-0.63797
-0.22241	-1.7182	-0.08291	-0.56708	-0.08291	-0.55352	-0.08291	-0.55057	-0.08291	-0.59577
-0.21906	-1.69033	-0.07789	-0.53496	-0.07789	-0.50686	-0.07789	-0.52226	-0.07789	-0.57324
-0.21572	-1.66487	-0.07286	-0.50301	-0.07286	-0.4714	-0.07286	-0.46281	-0.07286	-0.54396
-0.21237	-1.63731	-0.06784	-0.47119	-0.06784	-0.46805	-0.06784	-0.45137	-0.06784	-0.51885
-0.20903	-1.61573	-0.06281	-0.43874	-0.06281	-0.41264	-0.06281	-0.4205	-0.06281	-0.47915
-0.20569	-1.5888	-0.05779	-0.40655	-0.05779	-0.37407	-0.05779	-0.37488	-0.05779	-0.42926
-0.20234	-1.56373	-0.05276	-0.37436	-0.05276	-0.35285	-0.05276	-0.34476	-0.05276	-0.38682
-0.199	-1.53994	-0.04774	-0.34219	-0.04774	-0.32016	-0.04774	-0.33565	-0.04774	-0.3482
-0.19565	-1.51095	-0.04271	-0.30986	-0.04271	-0.26715	-0.04271	-0.27805	-0.04271	-0.29936
-0.19231	-1.48475	-0.03769	-0.27755	-0.03769	-0.25311	-0.03769	-0.24351	-0.03769	-0.26775
-0.18896	-1.45653	-0.03266	-0.24533	-0.03266	-0.21979	-0.03266	-0.22179	-0.03266	-0.24194
-0.18562	-1.43014	-0.02764	-0.21291	-0.02764	-0.17476	-0.02764	-0.18348	-0.02764	-0.21111
-0.18227	-1.40376	-0.02261	-0.18018	-0.02261	-0.14914	-0.02261	-0.13648	-0.02261	-0.17428
-0.17893	-1.38064	-0.01759	-0.14754	-0.01759	-0.13305	-0.01759	-0.12266	-0.01759	-0.1514
-0.17559	-1.35461	-0.01256	-0.1149	-0.01256	-0.0788	-0.01256	-0.08041	-0.01256	-0.10352
-0.17224	-1.32966	-0.00754	-0.08208	-0.00754	-0.07571	-0.00754	-0.07727	-0.00754	-0.05613
-0.1689	-1.30445	-0.00251	-0.04928	-0.00251	-0.07046	-0.00251	-0.0708	-0.00251	-0.01208
-0.16555	-1.27951	0.00251	-0.01667	0.00251	-0.05964	0.00251	-0.06116	0.00251	-0.00848
-0.16221	-1.24992	0.00754	0.01643	0.00754	-0.04575	0.00754	-0.04698	0.00754	0.000137296
-0.15886	-1.22513	0.01256	0.04919	0.01256	-0.03232	0.01256	-0.03133	0.01256	0.01633
-0.15552	-1.19685	0.01759	0.082	0.01759	-0.01746	0.01759	-0.01646	0.01759	0.04092
-0.15217	-1.17162	0.02261	0.11508	0.02261	-0.00347	0.02261	-0.00309	0.02261	0.17018
-0.14883	-1.14368	0.02764	0.14849	0.02764	0.00925	0.02764	0.0103	0.02764	0.21003
-0.14549	-1.12186	0.03266	0.18154	0.03266	0.03247	0.03266	0.0322	0.03266	0.26221
-0.14214	-1.0953	0.03769	0.21491	0.03769	0.06096	0.03769	0.05867	0.03769	0.28222
-0.1388	-1.07087	0.04271	0.24824	0.04271	0.08882	0.04271	0.08756	0.04271	0.31226
-0.13545	-1.04386	0.04774	0.28163	0.04774	0.42526	0.04774	0.42752	0.04774	0.34611
-0.13211	-1.02032	0.05276	0.31498	0.05276	0.3382	0.05276	0.35603	0.05276	0.37859
-0.12876	-0.9906	0.05779	0.34855	0.05779	0.36876	0.05779	0.37306	0.05779	0.40582
-0.12542	-0.96505	0.06281	0.38188	0.06281	0.42109	0.06281	0.41403	0.06281	0.4598
-0.12207	-0.93734	0.06784	0.41543	0.06784	0.44728	0.06784	0.45718	0.06784	0.50259
-0.11873	-0.9119	0.07286	0.44899	0.07286	0.47137	0.07286	0.46605	0.07286	0.5427
-0.11538	-0.8847	0.07789	0.48314	0.07789	0.5224	0.07789	0.50424	0.07789	0.58944
-0.11204	-0.86314	0.08291	0.51691	0.08291	0.5501	0.08291	0.55473	0.08291	0.61298
-0.1087	-0.83628	0.08794	0.55057	0.08794	0.57176	0.08794	0.5795	0.08794	0.64431
-0.10535	-0.81148	0.09296	0.58466	0.09296	0.61564	0.09296	0.60333	0.09296	0.6797
-0.10201	-0.78534	0.09799	0.61877	0.09799	0.65563	0.09799	0.6603	0.09799	0.70561
-0.09866	-0.76059	0.10302	0.65238	0.10302	0.66065	0.10302	0.68146	0.10302	0.74582
-0.09532	-0.73075	0.10804	0.68651	0.10804	0.70771	0.10804	0.70476	0.10804	0.7961
-0.09197	-0.70508	0.11307	0.72082	0.11307	0.75308	0.11307	0.7504	0.11307	0.83805
-0.08863	-0.67833	0.11809	0.75488	0.11809	0.77513	0.11809	0.78883	0.11809	0.87665
-0.08528	-0.65224	0.12312	0.78922	0.12312	0.80118	0.12312	0.78925	0.12312	0.92513
-0.08194	-0.62702	0.12814	0.82402	0.12814	0.85943	0.12814	0.84572	0.12814	0.9576
-0.0786	-0.60372	0.13317	0.85831	0.13317	0.87661	0.13317	0.88591	0.13317	0.9828
-0.07525	-0.57791	0.13819	0.89266	0.13819	0.90404	0.13819	0.90773	0.13819	1.01349
-0.07191	-0.55278	0.14322	0.92747	0.14322	0.95011	0.14322	0.93821	0.14322	1.05046
-0.06856	-0.52744	0.14824	0.96209	0.14824	0.98398	0.14824	0.99536	0.14824	1.07364
-0.06522	-0.5012	0.15327	0.99636	0.15327	0.99015	0.15327	1.009	0.15327	1.12072
-0.06187	-0.48005	0.15829	1.03124	0.15829	1.04821	0.15829	1.05267	0.15829	1.16798
-0.05853	-0.47401	0.16332	1.06609	0.16332	1.06962	0.16332	1.07103	0.16332	1.20981
-0.05518	-0.46128	0.16834	1.10072	0.16834	1.1123	0.16834	1.09663	0.16834	1.24871
-0.05184	-0.44393	0.17337	1.13588	0.17337	1.15264	0.17337	1.15122	0.17337	1.30098
-0.04849	-0.42381	0.17839	1.17119	0.17839	1.16988	0.17839	1.17994	0.17839	1.32162
-0.04515	-0.40155	0.18342	1.20603	0.18342	1.20851	0.18342	1.20275	0.18342	1.35127
-0.04181	-0.37899	0.18844	1.24112	0.18844	1.25237	0.18844	1.25078	0.18844	1.38508
-0.03846	-0.35549	0.19347	1.27658	0.19347	1.26673	0.19347	1.28459	0.19347	1.41783
-0.03512	-0.33145	0.19849	1.31155	0.19849	1.2981	0.19849	1.30248	0.19849	1.44371
-0.03177	-0.30689	0.20352	1.34659	0.20352	1.35068	0.20352	1.34776	0.20352	1.49865
-0.02843	-0.28232	0.20854	1.38214	0.20854	1.37335	0.20854	1.38661	0.20854	1.54204
-0.02508	-0.25624	0.21357	1.41698	0.21357	1.39883	0.21357	1.38706	0.21357	1.58139
-0.02174	-0.23035	0.21859	1.45135	0.21859	1.4567	0.21859	1.44287	0.21859	1.62878
-0.01839	-0.20395	0.22362	1.48574	0.22362	1.47452	0.22362	1.48402	0.22362	1.67292
-0.01505	-0.1779	0.22864	1.51926	0.22864	1.50197	0.22864	1.50568	0.22864	1.73212
-0.01171	-0.15173	0.23367	1.55224	0.23367	1.54773	0.23367	1.53518	0.23367	1.72989
-0.00836	-0.12683	0.23869	1.58488	0.23869	1.58305	0.23869	1.59385	0.23869	1.7607
-0.00502	-0.1017	0.24372	1.61695	0.24372	1.58757	0.24372	1.60544	0.24372	1.78524
-0.00167	-0.07703	0.24874	1.64811	0.24874	1.64332	0.24874	1.63693	0.24874	1.8232
0.00167	-0.0508	0.25377	1.67908	0.25377	1.68175	0.25377	1.68143	0.25377	1.87286
0.00502	-0.02836	0.25879	1.70955	0.25879	1.70304	0.25879	1.7111	0.25879	1.91591
0.00836	-0.00818	0.26382	1.73938	0.26382	1.73626	0.26382	1.72287	0.26382	1.95378
0.01171	0.00829	0.26884	1.77453	0.26884	1.78821	0.26884	1.77951	0.26884	2.00217
0.01505	0.02241	0.27387	1.80793	0.27387	1.8037	0.27387	1.81203	0.27387	2.03393
0.01839	0.03856	0.27889	1.84091	0.27889	1.83798	0.27889	1.83336	0.27889	2.05941
0.02174	0.07377	0.28392	1.87427	0.28392	1.88297	0.28392	1.87375	0.28392	2.09028
0.02508	0.10947	0.28894	1.9076	0.28894	1.90722	0.28894	1.91842	0.28894	2.12723
0.02843	0.1422	0.29397	1.94093	0.29397	1.92523	0.29397	1.93292	0.29397	2.15005
0.03177	0.17261	0.299	1.97426	0.299	1.98015	0.299	1.97017	0.299	2.19753
0.03512	0.20155	0.30402	2.0076	0.30402	2.01244	0.30402	2.01457	0.30402	2.2447
0.03846	0.22992	0.30905	2.04095	0.30905	2.03496	0.30905	2.03197	0.30905	2.28678
0.04181	0.25803	0.31407	2.0743	0.31407	2.07817	0.31407	2.05869	0.31407	2.32547
0.04515	0.28576	0.3191	2.10766	0.3191	2.11771	0.3191	2.1134	0.3191	2.37767
0.04849	0.31307	0.32412	2.14102	0.32412	2.13509	0.32412	2.14149	0.32412	2.39837
0.05184	0.34004	0.32915	2.17439	0.32915	2.17455	0.32915	2.16489	0.32915	2.42801
0.05518	0.36612	0.33417	2.20776	0.33417	2.21785	0.33417	2.2153	0.33417	2.46181
0.05853	0.39169	0.3392	2.24114	0.3392	2.23131	0.3392	2.24864	0.3392	2.49434
0.06187	0.41724	0.34422	2.27453	0.34422	2.26387	0.34422	2.26736	0.34422	2.52027
0.06522	0.44278	0.34925	2.30792	0.34925	2.31564	0.34925	2.3091	0.34925	2.57336
0.06856	0.46817	0.35427	2.34131	0.35427	2.3427	0.35427	2.35177	0.35427	2.61762
0.07191	0.49468	0.3593	2.37471	0.3593	2.36654	0.3593	2.35987	0.3593	2.6581
0.07525	0.58567	0.36432	2.40812	0.36432	2.41758	0.36432	2.39933	0.36432	2.70127
0.0786	0.61696	0.36935	2.44153	0.36935	2.44518	0.36935	2.44956	0.36935	2.74538
0.08194	0.64164	0.37437	2.47495	0.37437	2.46836	0.37437	2.4741	0.37437	2.76739
0.08528	0.6666	0.3794	2.50837	0.3794	2.51292	0.3794	2.49901	0.3794	2.79846
0.08863	0.69157	0.38442	2.5418	0.38442	2.55202	0.38442	2.55578	0.38442	2.83332
0.09197	0.71684	0.38945	2.57523	0.38945	2.55674	0.38945	2.57631	0.38945	2.86116
0.09532	0.74219	0.39447	2.60867	0.39447	2.60421	0.39447	2.60036	0.39447	2.89762
0.09866	0.77148	0.3995	2.64211	0.3995	2.65027	0.3995	2.64658	0.3995	2.94724
0.10201	0.79664	0.40452	2.67556	0.40452	2.67336	0.40452	2.68473	0.40452	2.99088
0.10535	0.82439	0.40955	2.70901	0.40955	2.70072	0.40955	2.68566	0.40955	3.03012
0.1087	0.85074	0.41457	2.74247	0.41457	2.75919	0.41457	2.7429	0.41457	3.07754
0.11204	0.87741	0.4196	2.77594	0.4196	2.77585	0.4196	2.78294	0.4196	3.11275
0.11538	0.90004	0.42462	2.80941	0.42462	2.80367	0.42462	2.80464	0.42462	3.13778
0.11873	0.92587	0.42965	2.84289	0.42965	2.85028	0.42965	2.83548	0.42965	3.16873
0.12207	0.95078	0.43467	2.87637	0.43467	2.88344	0.43467	2.89229	0.43467	3.20431
0.12542	0.97729	0.4397	2.90986	0.4397	2.88876	0.4397	2.90416	0.4397	3.23035
0.12876	1.00138	0.44472	2.94335	0.44472	2.94549	0.44472	2.93713	0.44472	3.27102
0.13211	1.03114	0.44975	2.97685	0.44975	2.98268	0.44975	2.98314	0.44975	3.32072
0.13545	1.05613	0.45477	3.01035	0.45477	3.0057	0.45477	3.01082	0.45477	3.36402
0.1388	1.08427	0.4598	3.04386	0.4598	3.03892	0.4598	3.02476	0.4598	3.40205
0.14214	1.10891	0.46482	3.07737	0.46482	3.08831	0.46482	3.08123	0.46482	3.45088
0.14549	1.13684	0.46985	3.11089	0.46985	3.10485	0.46985	3.11456	0.46985	3.48245
0.14883	1.15885	0.47487	3.14442	0.47487	3.14167	0.47487	3.13668	0.47487	3.50915
0.15217	1.18518	0.4799	3.17795	0.4799	3.18669	0.4799	3.17801	0.4799	3.53975
0.15552	1.21025	0.48492	3.21148	0.48492	3.21111	0.48492	3.21963	0.48492	3.57666
0.15886	1.23629	0.48995	3.24502	0.48995	3.23103	0.48995	3.23741	0.48995	3.59924
0.16221	1.26053	0.49497	3.27857	0.49497	3.28518	0.49497	3.27507	0.49497	3.64877
0.16555	1.2911	0.5	3.31212	0.5	3.3166	0.5	3.31933	0.5	3.69536
0.1689	1.31584
0.17224	1.34346
0.17559	1.3688
0.17893	1.39573
0.18227	1.41757
0.18562	1.44456
0.18896	1.46926
0.19231	1.4951
0.19565	1.52199
0.199	1.54993
0.20234	1.57438
0.20569	1.60232
0.20903	1.62944
0.21237	1.65214
0.21572	1.67829
0.21906	1.70294
0.22241	1.7299
0.22575	1.7539
0.2291	1.78362
0.23244	1.809
0.23579	1.8368
0.23913	1.86185
0.24247	1.88981
0.24582	1.91174
0.24916	1.93802
0.25251	1.96306
0.25585	1.98911
0.2592	2.01396
0.26254	2.04403
0.26589	2.06897
0.26923	2.0964
0.27258	2.12205
0.27592	2.1484
0.27926	2.17073
0.28261	2.19784
0.28595	2.22261
0.2893	2.24822
0.29264	2.27568
0.29599	2.30321
0.29933	2.33014
0.30268	2.3571
0.30602	2.38303
0.30936	2.40675
0.31271	2.43269
0.31605	2.45768
0.3194	2.48274
0.32274	2.50817
0.32609	2.53757
0.32943	2.56271
0.33278	2.59032
0.33612	2.61628
0.33946	2.64408
0.34281	2.6666
0.34615	2.69288
0.3495	2.71746
0.35284	2.74481
0.35619	2.7684
0.35953	2.79839
0.36288	2.82333
0.36622	2.85121
0.36957	2.87654
0.37291	2.90482
0.37625	2.92636
0.3796	2.9534
0.38294	2.97819
0.38629	3.00474
0.38963	3.02952
0.39298	3.05928
0.39632	3.0849
0.39967	3.11259
0.40301	3.13848
0.40635	3.16411
0.4097	3.18721
0.41304	3.21403
0.41639	3.23915
0.41973	3.2645
0.42308	3.29271
0.42642	3.3192
0.42977	3.34719
0.43311	3.37419
0.43645	3.39999
0.4398	3.42351
0.44314	3.44996
0.44649	3.47501
0.44983	3.50031
0.45318	3.52529
0.45652	3.55506
0.45987	3.58073
0.46321	3.60865
0.46656	3.63419
0.4699	3.66244
0.47324	3.68527
0.47659	3.71116
0.47993	3.73579
0.48328	3.76317
0.48662	3.78705
0.48997	3.81728
0.49331	3.84257
0.49666	3.87043
0.5	3.89614

## Sheet: Figure 3a
Frequency(THz)	SE (dB)
0.33333	40.4707
0.66667	40.9333
1	40.0806
1.33333	41.808
1.66667	40.3182
2	41.9672
2.33333	40.2099
2.66667	40.1109
3	38.083
3.33333	39.1338
3.66667	39.3856
4	39.8152
4.33333	39.5888
4.66667	39.5462
5	39.4853
5.33333	39.0346
5.66667	39.4226
6	37.5897
6.33333	36.4879
6.66667	34.2593
7	31.9725

## Sheet: Figure 3b
Frequency (THz)	SET(dB)	SER(dB)	SEA(sB)
0.1	20.0324	1.23275	18.7996
0.101	20.1593	1.24038	18.919
0.102	20.2863	1.24801	19.0383
0.103	20.4131	1.25563	19.1575
0.104	20.54	1.26325	19.2767
0.105	20.6668	1.27087	19.3959
0.106	20.7935	1.27848	19.515
0.107	20.9202	1.28608	19.6342
0.108	21.0469	1.29368	19.7533
0.109	21.1736	1.30127	19.8723
0.11	21.3002	1.30886	19.9913
0.111	21.4267	1.31644	20.1103
0.112	21.5533	1.32402	20.2292
0.113	21.6797	1.33159	20.3482
0.114	21.8062	1.33916	20.467
0.115	21.9326	1.34672	20.5859
0.116	22.059	1.35428	20.7047
0.117	22.1853	1.36183	20.8235
0.118	22.3116	1.36938	20.9422
0.119	22.4379	1.37692	21.061
0.12	22.5641	1.38446	21.1796
0.121	22.6903	1.39199	21.2983
0.122	22.8164	1.39952	21.4169
0.123	22.9425	1.40704	21.5355
0.124	23.0686	1.41455	21.6541
0.125	23.1946	1.42206	21.7726
0.126	23.3206	1.42957	21.891
0.127	23.4466	1.43707	22.0095
0.128	23.5725	1.44457	22.1279
0.129	23.6984	1.45206	22.2463
0.13	23.8242	1.45954	22.3647
0.131	23.95	1.46702	22.483
0.132	24.0757	1.4745	22.6013
0.133	24.2015	1.48197	22.7195
0.134	24.3271	1.48943	22.8377
0.135	24.4528	1.49689	22.9559
0.136	24.5784	1.50435	23.074
0.137	24.704	1.5118	23.1922
0.138	24.8295	1.51924	23.3102
0.139	24.955	1.52668	23.4283
0.14	25.0804	1.53411	23.5463
0.141	25.2059	1.54154	23.6643
0.142	25.3312	1.54897	23.7823
0.143	25.4566	1.55639	23.9002
0.144	25.5819	1.5638	24.0181
0.145	25.7071	1.57121	24.1359
0.146	25.8323	1.57861	24.2537
0.147	25.9575	1.58601	24.3715
0.148	26.0827	1.5934	24.4893
0.149	26.2078	1.60079	24.607
0.15	26.3328	1.60817	24.7247
0.151	26.4628	1.61578	24.847
0.152	26.5916	1.62332	24.9683
0.153	26.7194	1.63081	25.0886
0.154	26.8463	1.63825	25.208
0.155	26.9723	1.64565	25.3267
0.156	27.0976	1.65301	25.4446
0.157	27.2222	1.66033	25.5619
0.158	27.3461	1.66761	25.6785
0.159	27.4693	1.67485	25.7945
0.16	27.592	1.68205	25.9099
0.161	27.7139	1.68921	26.0247
0.162	27.8352	1.69632	26.1388
0.163	27.9557	1.70338	26.2524
0.164	28.0756	1.71039	26.3652
0.165	28.1948	1.71735	26.4774
0.166	28.3131	1.72426	26.5889
0.167	28.4307	1.7311	26.6996
0.168	28.5474	1.73788	26.8095
0.169	28.6633	1.7446	26.9187
0.17	28.7782	1.75125	27.027
0.171	28.8922	1.75783	27.1344
0.172	29.0052	1.76434	27.2409
0.173	29.1172	1.77078	27.3464
0.174	29.2282	1.77715	27.451
0.175	29.3381	1.78345	27.5546
0.176	29.447	1.78967	27.6573
0.177	29.5548	1.79583	27.7589
0.178	29.6616	1.80192	27.8597
0.179	29.7675	1.80794	27.9595
0.18	29.8724	1.8139	28.0585
0.181	29.9766	1.81981	28.1568
0.182	30.0801	1.82568	28.2544
0.183	30.1831	1.83151	28.3516
0.184	30.2859	1.83732	28.4486
0.185	30.3888	1.84313	28.5457
0.186	30.4921	1.84896	28.6432
0.187	30.5964	1.85484	28.7416
0.188	30.7023	1.8608	28.8415
0.189	30.8104	1.86688	28.9436
0.19	30.9218	1.87315	29.0487
0.191	31.0375	1.87964	29.1579
0.192	31.1585	1.88643	29.2721
0.193	31.2858	1.89356	29.3922
0.194	31.419	1.90104	29.5179
0.195	31.556	1.90875	29.6473
0.196	31.6929	1.9165	29.7764
0.197	31.826	1.92409	29.9019
0.198	31.9541	1.9314	30.0227
0.199	32.077	1.93841	30.1386
0.2	32.1956	1.94517	30.2505
0.201	32.3107	1.95171	30.359
0.202	32.4232	1.95808	30.4651
0.203	32.5339	1.96433	30.5695
0.204	32.6435	1.9705	30.673
0.205	32.7528	1.97664	30.7761
0.206	32.8624	1.98278	30.8796
0.207	32.9731	1.98898	30.9841
0.208	33.0857	1.99528	31.0904
0.209	33.201	2.00172	31.1993
0.21	33.3199	2.00836	31.3116
0.211	33.4438	2.01527	31.4285
0.212	33.574	2.02254	31.5514
0.213	33.7124	2.03026	31.6821
0.214	33.8615	2.03858	31.823
0.215	34.0248	2.0477	31.9771
0.216	34.2041	2.05791	32.1462
0.217	34.3902	2.06922	32.3209
0.218	34.5653	2.08033	32.4849
0.219	34.726	2.09041	32.6356
0.22	34.8748	2.09961	32.7752
0.221	35.0139	2.10814	32.9057
0.222	35.145	2.11613	33.0289
0.223	35.2695	2.12369	33.1458
0.224	35.3883	2.13088	33.2574
0.225	35.5023	2.13777	33.3645
0.226	35.6123	2.14441	33.4678
0.227	35.7188	2.15083	33.568
0.228	35.8226	2.15708	33.6655
0.229	35.9241	2.16318	33.7609
0.23	36.0239	2.16918	33.8547
0.231	36.1225	2.17509	33.9474
0.232	36.2203	2.18095	34.0393
0.233	36.3176	2.18676	34.1309
0.234	36.4149	2.19256	34.2224
0.235	36.5124	2.19835	34.3141
0.236	36.6104	2.20415	34.4062
0.237	36.7089	2.20997	34.4989
0.238	36.8081	2.2158	34.5922
0.239	36.908	2.22166	34.6863
0.24	37.0087	2.22754	34.7812
0.241	37.1102	2.23344	34.8767
0.242	37.2123	2.23936	34.9729
0.243	37.3151	2.2453	35.0698
0.244	37.4185	2.25124	35.1672
0.245	37.5223	2.25719	35.2651
0.246	37.6266	2.26313	35.3635
0.247	37.7313	2.26908	35.4622
0.248	37.8363	2.27502	35.5612
0.249	37.9415	2.28095	35.6606
0.25	38.047	2.28688	35.7602
0.251	38.1528	2.29279	35.86
0.252	38.2588	2.2987	35.9601
0.253	38.365	2.30461	36.0604
0.254	38.4715	2.31051	36.161
0.255	38.5784	2.31642	36.2619
0.256	38.6855	2.32234	36.3632
0.257	38.7932	2.32827	36.4649
0.258	38.9013	2.33422	36.5671
0.259	39.0099	2.3402	36.6697
0.26	39.1192	2.34622	36.773
0.261	39.2292	2.35227	36.8769
0.262	39.3399	2.35837	36.9816
0.263	39.4515	2.36452	37.087
0.264	39.5639	2.37074	37.1931
0.265	39.6771	2.37701	37.3001
0.266	39.7912	2.38336	37.4079
0.267	39.9062	2.38977	37.5164
0.268	40.022	2.39625	37.6257
0.269	40.1385	2.4028	37.7357
0.27	40.2556	2.40942	37.8461
0.271	40.3731	2.4161	37.957
0.272	40.491	2.42283	38.0682
0.273	40.609	2.42961	38.1794
0.274	40.727	2.43643	38.2905
0.275	40.8446	2.44327	38.4014
0.276	40.9618	2.45013	38.5117
0.277	41.0783	2.45699	38.6213
0.278	41.1939	2.46385	38.7301
0.279	41.3085	2.47069	38.8378
0.28	41.4218	2.4775	38.9443
0.281	41.5336	2.48426	39.0493
0.282	41.6439	2.49099	39.1529
0.283	41.7525	2.49765	39.2548
0.284	41.8592	2.50425	39.355
0.285	41.964	2.51077	39.4532
0.286	42.0668	2.51722	39.5496
0.287	42.1674	2.52358	39.6439
0.288	42.2659	2.52986	39.7361
0.289	42.3621	2.53604	39.8261
0.29	42.456	2.54212	39.9139
0.291	42.5476	2.54811	39.9994
0.292	42.6367	2.55399	40.0827
0.293	42.7233	2.55977	40.1636
0.294	42.8075	2.56545	40.2421
0.295	42.8892	2.57102	40.3182
0.296	42.9685	2.57649	40.392
0.297	43.0453	2.58185	40.4634
0.298	43.1197	2.5871	40.5326
0.299	43.1918	2.59225	40.5996
0.3	43.2618	2.59731	40.6645
0.301	43.3298	2.60226	40.7276
0.302	43.3961	2.60712	40.7889
0.303	43.4608	2.6119	40.8489
0.304	43.5243	2.61658	40.9078
0.305	43.587	2.62119	40.9658
0.306	43.6491	2.62573	41.0233
0.307	43.7109	2.63021	41.0807
0.308	43.7728	2.63462	41.1382
0.309	43.835	2.63898	41.196
0.31	43.8978	2.6433	41.2545
0.311	43.9614	2.64758	41.3138
0.312	44.026	2.65183	41.3741
0.313	44.0916	2.65606	41.4355
0.314	44.1583	2.66026	41.4981
0.315	44.2263	2.66444	41.5619
0.316	44.2956	2.66862	41.627
0.317	44.3661	2.67278	41.6933
0.318	44.4379	2.67693	41.7609
0.319	44.5108	2.68107	41.8298
0.32	44.585	2.68521	41.8998
0.321	44.6602	2.68934	41.9709
0.322	44.7365	2.69346	42.0431
0.323	44.8138	2.69758	42.1162
0.324	44.8919	2.70168	42.1902
0.325	44.9708	2.70578	42.265
0.326	45.0504	2.70986	42.3406
0.327	45.1306	2.71393	42.4167
0.328	45.2114	2.71799	42.4934
0.329	45.2925	2.72203	42.5705
0.33	45.374	2.72605	42.648
0.331	45.4558	2.73006	42.7258
0.332	45.5378	2.73405	42.8038
0.333	45.62	2.73802	42.8819
0.334	45.7022	2.74198	42.9602
0.335	45.7844	2.74592	43.0385
0.336	45.8667	2.74986	43.1168
0.337	45.9489	2.75378	43.1951
0.338	46.031	2.7577	43.2733
0.339	46.113	2.76162	43.3514
0.34	46.1949	2.76555	43.4294
0.341	46.2767	2.76948	43.5072
0.342	46.3583	2.77343	43.5848
0.343	46.4397	2.77739	43.6623
0.344	46.5209	2.78139	43.7395
0.345	46.602	2.7854	43.8165
0.346	46.6828	2.78946	43.8933
0.347	46.7633	2.79354	43.9698
0.348	46.8436	2.79766	44.046
0.349	46.9236	2.80182	44.1218
0.35	47.0033	2.80601	44.1973
0.351	47.0826	2.81024	44.2724
0.352	47.1615	2.8145	44.347
0.353	47.24	2.81879	44.4212
0.354	47.318	2.82311	44.4949
0.355	47.3956	2.82745	44.5681
0.356	47.4726	2.83181	44.6408
0.357	47.5491	2.83619	44.7129
0.358	47.6249	2.84058	44.7843
0.359	47.7002	2.84497	44.8552
0.36	47.7748	2.84938	44.9255
0.361	47.8489	2.85378	44.9951
0.362	47.9223	2.85819	45.0641
0.363	47.9951	2.86259	45.1325
0.364	48.0672	2.86698	45.2003
0.365	48.1388	2.87137	45.2674
0.366	48.2098	2.87575	45.3341
0.367	48.2803	2.88012	45.4002
0.368	48.3503	2.88448	45.4658
0.369	48.4198	2.88883	45.5309
0.37	48.4888	2.89317	45.5956
0.371	48.5575	2.8975	45.66
0.372	48.6257	2.90183	45.7239
0.373	48.6937	2.90615	45.7875
0.374	48.7613	2.91046	45.8509
0.375	48.8287	2.91477	45.9139
0.376	48.8959	2.91909	45.9768
0.377	48.9627	2.9234	46.0393
0.378	49.0294	2.92772	46.1016
0.379	49.0957	2.93204	46.1637
0.38	49.1619	2.93637	46.2255
0.381	49.2277	2.94071	46.287
0.382	49.2932	2.94506	46.3481
0.383	49.3584	2.94942	46.409
0.384	49.4232	2.9538	46.4694
0.385	49.4877	2.95818	46.5295
0.386	49.5517	2.96258	46.5892
0.387	49.6154	2.96699	46.6484
0.388	49.6787	2.97141	46.7073
0.389	49.7415	2.97585	46.7657
0.39	49.804	2.9803	46.8237
0.391	49.8662	2.98476	46.8815
0.392	49.9281	2.98923	46.9389
0.393	49.9897	2.99372	46.996
0.394	50.0511	2.99821	47.0529
0.395	50.1125	3.00271	47.1097
0.396	50.1737	3.00723	47.1665
0.397	50.235	3.01175	47.2232
0.398	50.2963	3.01628	47.2801
0.399	50.3579	3.02082	47.337
0.4	50.4196	3.02535	47.3942
0.401	50.4816	3.0299	47.4517
0.402	50.5439	3.03443	47.5095
0.403	50.6066	3.03897	47.5676
0.404	50.6696	3.04349	47.6261
0.405	50.733	3.048	47.685
0.406	50.7968	3.05249	47.7443
0.407	50.8609	3.05695	47.804
0.408	50.9254	3.06139	47.864
0.409	50.9901	3.06579	47.9243
0.41	51.0551	3.07014	47.985
0.411	51.1203	3.07446	48.0459
0.412	51.1857	3.07872	48.1069
0.413	51.2511	3.08294	48.1681
0.414	51.3164	3.0871	48.2293
0.415	51.3817	3.0912	48.2905
0.416	51.4468	3.09525	48.3516
0.417	51.5116	3.09925	48.4123
0.418	51.5759	3.10319	48.4727
0.419	51.6398	3.10707	48.5327
0.42	51.703	3.1109	48.5921
0.421	51.7654	3.11469	48.6507
0.422	51.827	3.11842	48.7086
0.423	51.8878	3.12211	48.7657
0.424	51.9476	3.12575	48.8218
0.425	52.0064	3.12936	48.877
0.426	52.0642	3.13292	48.9313
0.427	52.121	3.13645	48.9846
0.428	52.1769	3.13994	49.0369
0.429	52.2318	3.1434	49.0884
0.43	52.2858	3.14683	49.139
0.431	52.3391	3.15024	49.1888
0.432	52.3916	3.15362	49.2379
0.433	52.4434	3.15697	49.2864
0.434	52.4946	3.1603	49.3343
0.435	52.5454	3.1636	49.3818
0.436	52.5957	3.16689	49.4288
0.437	52.6457	3.17015	49.4756
0.438	52.6955	3.1734	49.5221
0.439	52.745	3.17662	49.5684
0.44	52.7945	3.17983	49.6147
0.441	52.8439	3.18302	49.6609
0.442	52.8933	3.18618	49.7071
0.443	52.9427	3.18933	49.7534
0.444	52.9922	3.19245	49.7998
0.445	53.0418	3.19556	49.8462
0.446	53.0915	3.19864	49.8928
0.447	53.1413	3.2017	49.9396
0.448	53.1912	3.20474	49.9864
0.449	53.2411	3.20776	50.0333
0.45	53.2911	3.21076	50.0803
0.451	53.3411	3.21373	50.1273
0.452	53.391	3.21667	50.1744
0.453	53.4409	3.2196	50.2213
0.454	53.4906	3.2225	50.2681
0.455	53.5401	3.22538	50.3147
0.456	53.5893	3.22824	50.3611
0.457	53.6382	3.23107	50.4071
0.458	53.6866	3.23389	50.4527
0.459	53.7346	3.23669	50.4979
0.46	53.782	3.23947	50.5425
0.461	53.8288	3.24223	50.5865
0.462	53.8749	3.24498	50.6299
0.463	53.9203	3.24772	50.6725
0.464	53.9648	3.25045	50.7144
0.465	54.0086	3.25316	50.7555
0.466	54.0515	3.25587	50.7957
0.467	54.0935	3.25858	50.835
0.468	54.1346	3.26128	50.8734
0.469	54.1748	3.26397	50.9108
0.47	54.214	3.26667	50.9473
0.471	54.2522	3.26936	50.9829
0.472	54.2895	3.27205	51.0174
0.473	54.3258	3.27474	51.051
0.474	54.3611	3.27743	51.0836
0.475	54.3954	3.28011	51.1152
0.476	54.4286	3.2828	51.1459
0.477	54.4609	3.28548	51.1754
0.478	54.4922	3.28817	51.204
0.479	54.5224	3.29084	51.2316
0.48	54.5516	3.29352	51.2581
0.481	54.5797	3.29619	51.2835
0.482	54.6067	3.29885	51.3078
0.483	54.6325	3.3015	51.331
0.484	54.6572	3.30414	51.3531
0.485	54.6807	3.30677	51.374
0.486	54.703	3.30939	51.3937
0.487	54.7242	3.31199	51.4122
0.488	54.7442	3.31458	51.4296
0.489	54.7633	3.31715	51.4461
0.49	54.7816	3.31971	51.4619
0.491	54.7996	3.32226	51.4774
0.492	54.8179	3.32479	51.4931
0.493	54.8371	3.32732	51.5098
0.494	54.858	3.32983	51.5282
0.495	54.8816	3.33235	51.5492
0.496	54.9084	3.33487	51.5735
0.497	54.9389	3.3374	51.6015
0.498	54.9736	3.33995	51.6336
0.499	55.0124	3.34252	51.6698
0.5	55.0553	3.34512	51.7102
0.501	55.1023	3.34776	51.7545
0.502	55.1531	3.35044	51.8026
0.503	55.2074	3.35317	51.8543
0.504	55.2651	3.35595	51.9091
0.505	55.3258	3.35878	51.967
0.506	55.3892	3.36167	52.0276
0.507	55.4552	3.36461	52.0906
0.508	55.5234	3.3676	52.1558
0.509	55.5936	3.37064	52.2229
0.51	55.6655	3.37372	52.2918
0.511	55.739	3.37683	52.3622
0.512	55.8138	3.37998	52.4338
0.513	55.8897	3.38315	52.5066
0.514	55.9666	3.38634	52.5802
0.515	56.0442	3.38953	52.6546
0.516	56.1223	3.39273	52.7296
0.517	56.2008	3.39592	52.8049
0.518	56.2796	3.3991	52.8805
0.519	56.3585	3.40225	52.9562
0.52	56.4373	3.40538	53.0319
0.521	56.5159	3.40846	53.1074
0.522	56.5941	3.4115	53.1826
0.523	56.6719	3.41448	53.2574
0.524	56.7489	3.4174	53.3315
0.525	56.8252	3.42025	53.4049
0.526	56.9004	3.42302	53.4774
0.527	56.9746	3.4257	53.5489
0.528	57.0474	3.42828	53.6191
0.529	57.1187	3.43077	53.688
0.53	57.1885	3.43314	53.7553
0.531	57.2565	3.43542	53.8211
0.532	57.3229	3.43759	53.8853
0.533	57.3876	3.43967	53.9479
0.534	57.4508	3.44167	54.0091
0.535	57.5127	3.44364	54.0691
0.536	57.574	3.4456	54.1284
0.537	57.6349	3.44759	54.1873
0.538	57.6962	3.44966	54.2465
0.539	57.7582	3.45183	54.3064
0.54	57.8214	3.45415	54.3672
0.541	57.8859	3.45662	54.4293
0.542	57.9518	3.45926	54.4925
0.543	58.0191	3.46206	54.557
0.544	58.0875	3.46503	54.6225
0.545	58.157	3.46816	54.6889
0.546	58.2274	3.47144	54.7559
0.547	58.2982	3.47485	54.8234
0.548	58.3694	3.4784	54.891
0.549	58.4407	3.48206	54.9586
0.55	58.5119	3.48583	55.026
0.551	58.5828	3.48971	55.0931
0.552	58.6533	3.49367	55.1596
0.553	58.7232	3.49772	55.2255
0.554	58.7924	3.50184	55.2906
0.555	58.8609	3.50603	55.3549
0.556	58.9286	3.51028	55.4183
0.557	58.9955	3.51457	55.4809
0.558	59.0615	3.51891	55.5426
0.559	59.1268	3.52328	55.6036
0.56	59.1914	3.52767	55.6637
0.561	59.2553	3.53208	55.7232
0.562	59.3186	3.53649	55.7821
0.563	59.3814	3.54091	55.8405
0.564	59.4437	3.54531	55.8984
0.565	59.5056	3.54969	55.9559
0.566	59.5672	3.55404	56.0132
0.567	59.6285	3.55836	56.0701
0.568	59.6894	3.56263	56.1268
0.569	59.7501	3.56685	56.1832
0.57	59.8104	3.57101	56.2394
0.571	59.8704	3.5751	56.2953
0.572	59.93	3.57912	56.3509
0.573	59.9891	3.58306	56.406
0.574	60.0477	3.58691	56.4607
0.575	60.1056	3.59068	56.5149
0.576	60.1628	3.59435	56.5685
0.577	60.2192	3.59792	56.6213
0.578	60.2746	3.6014	56.6732
0.579	60.329	3.60479	56.7242
0.58	60.3822	3.60808	56.7741
0.581	60.434	3.61128	56.8227
0.582	60.4843	3.61441	56.8699
0.583	60.533	3.61746	56.9155
0.584	60.5799	3.62046	56.9594
0.585	60.6248	3.62341	57.0014
0.586	60.6677	3.62635	57.0414
0.587	60.7088	3.62929	57.0795
0.588	60.7485	3.63226	57.1162
0.589	60.7879	3.63528	57.1527
0.59	60.8291	3.63839	57.1907
0.591	60.8745	3.6416	57.2328
0.592	60.9263	3.64494	57.2813
0.593	60.9861	3.64843	57.3376
0.594	61.0544	3.65208	57.4023
0.595	61.1312	3.65592	57.4753
0.596	61.2163	3.65994	57.5564
0.597	61.3092	3.66415	57.645
0.598	61.4094	3.66857	57.7409
0.599	61.5164	3.67319	57.8433
0.6	61.6298	3.67802	57.9518
0.601	61.7489	3.68305	58.0659
0.602	61.8733	3.68828	58.185
0.603	62.0024	3.6937	58.3087
0.604	62.1357	3.69931	58.4364
0.605	62.2726	3.7051	58.5675
0.606	62.4125	3.71107	58.7014
0.607	62.5548	3.71719	58.8376
0.608	62.699	3.72347	58.9755
0.609	62.8445	3.72988	59.1146
0.61	62.9909	3.73642	59.2544
0.611	63.1377	3.74306	59.3946
0.612	63.2844	3.74981	59.5346
0.613	63.4309	3.75665	59.6742
0.614	63.5767	3.76356	59.8131
0.615	63.7216	3.77054	59.9511
0.616	63.8654	3.77757	60.0878
0.617	64.008	3.78465	60.2233
0.618	64.1491	3.79177	60.3574
0.619	64.2888	3.79892	60.4899
0.62	64.4269	3.8061	60.6208
0.621	64.5634	3.81329	60.7501
0.622	64.6982	3.82051	60.8777
0.623	64.8314	3.82774	61.0036
0.624	64.9629	3.83498	61.1279
0.625	65.0927	3.84222	61.2505
0.626	65.221	3.84947	61.3715
0.627	65.3476	3.85673	61.4909
0.628	65.4727	3.86398	61.6087
0.629	65.5961	3.87124	61.7249
0.63	65.7181	3.87849	61.8396
0.631	65.8385	3.88574	61.9528
0.632	65.9574	3.89298	62.0644
0.633	66.0748	3.90021	62.1746
0.634	66.1906	3.90743	62.2832
0.635	66.3049	3.91463	62.3903
0.636	66.4176	3.92181	62.4958
0.637	66.5288	3.92896	62.5998
0.638	66.6382	3.93608	62.7021
0.639	66.746	3.94315	62.8028
0.64	66.852	3.95017	62.9018
0.641	66.9561	3.95713	62.999
0.642	67.0585	3.96402	63.0945
0.643	67.159	3.97083	63.1881
0.644	67.2575	3.97754	63.28
0.645	67.3541	3.98415	63.37
0.646	67.4489	3.99064	63.4582
0.647	67.5417	3.99701	63.5447
0.648	67.6328	4.00323	63.6296
0.649	67.7221	4.00931	63.7128
0.65	67.8097	4.01523	63.7945
0.651	67.8957	4.02099	63.8747
0.652	67.9802	4.02657	63.9536
0.653	68.0631	4.03196	64.0311
0.654	68.1445	4.03717	64.1073
0.655	68.2244	4.04219	64.1822
0.656	68.3028	4.04702	64.2558
0.657	68.3795	4.05166	64.3279
0.658	68.4546	4.05611	64.3984
0.659	68.5278	4.06041	64.4674
0.66	68.5991	4.06457	64.5345
0.661	68.6684	4.06865	64.5997
0.662	68.7355	4.0727	64.6628
0.663	68.8001	4.07679	64.7233
0.664	68.8623	4.08098	64.7813
0.665	68.9215	4.08532	64.8362
0.666	68.9777	4.08985	64.8879
0.667	69.0304	4.09458	64.9358
0.668	69.0793	4.09952	64.9798
0.669	69.1242	4.10465	65.0195
0.67	69.1649	4.10998	65.0549
0.671	69.202	4.11547	65.0866
0.672	69.2372	4.12112	65.1161
0.673	69.2731	4.1269	65.1462
0.674	69.3127	4.13281	65.1799
0.675	69.3581	4.13881	65.2193
0.676	69.41	4.14489	65.2651
0.677	69.4683	4.15104	65.3172
0.678	69.5323	4.15724	65.3751
0.679	69.6015	4.16348	65.438
0.68	69.6751	4.16973	65.5053
0.681	69.7524	4.17598	65.5765
0.682	69.833	4.18223	65.6508
0.683	69.9162	4.18845	65.7277
0.684	70.0015	4.19464	65.8068
0.685	70.0884	4.20078	65.8876
0.686	70.1766	4.20686	65.9698
0.687	70.2657	4.21287	66.0529
0.688	70.3553	4.21881	66.1365
0.689	70.4451	4.22465	66.2204
0.69	70.5347	4.23039	66.3043
0.691	70.6238	4.23603	66.3878
0.692	70.7122	4.24155	66.4707
0.693	70.7996	4.24695	66.5526
0.694	70.8856	4.25222	66.6334
0.695	70.9702	4.25736	66.7128
0.696	71.0529	4.26236	66.7905
0.697	71.1335	4.26721	66.8663
0.698	71.2119	4.27192	66.94
0.699	71.2877	4.27648	67.0112
0.7	71.3608	4.28089	67.0799
0.701	71.4309	4.28515	67.1457
0.702	71.4978	4.28927	67.2085
0.703	71.5613	4.29324	67.268
0.704	71.6212	4.29707	67.3241
0.705	71.6772	4.30076	67.3765
0.706	71.7293	4.30432	67.425
0.707	71.7772	4.30775	67.4695
0.708	71.8208	4.31107	67.5097
0.709	71.8598	4.31427	67.5455
0.71	71.894	4.31736	67.5766
0.711	71.9234	4.32035	67.603
0.712	71.9478	4.32324	67.6246
0.713	71.9674	4.32605	67.6413
0.714	71.9825	4.32877	67.6538
0.715	71.9941	4.33141	67.6627
0.716	72.0036	4.33398	67.6697
0.717	72.0131	4.33648	67.6766
0.718	72.0242	4.33892	67.6853
0.719	72.0383	4.34131	67.697
0.72	72.0561	4.34364	67.7124
0.721	72.0775	4.34592	67.7316
0.722	72.1023	4.34816	67.7542
0.723	72.1301	4.35035	67.7798
0.724	72.1605	4.35249	67.808
0.725	72.1928	4.3546	67.8382
0.726	72.2266	4.35666	67.87
0.727	72.2615	4.3587	67.9028
0.728	72.297	4.3607	67.9363
0.729	72.3327	4.36271	67.97
0.73	72.3682	4.36473	68.0035
0.731	72.4032	4.36683	68.0364
0.732	72.4374	4.36905	68.0683
0.733	72.4705	4.37145	68.099
0.734	72.5022	4.37407	68.1282
0.735	72.5324	4.37696	68.1555
0.736	72.5608	4.38012	68.1807
0.737	72.5874	4.38357	68.2039
0.738	72.6122	4.38729	68.2249
0.739	72.6353	4.39127	68.2441
0.74	72.6573	4.3955	68.2618
0.741	72.6789	4.39994	68.279
0.742	72.7009	4.40459	68.2963
0.743	72.7243	4.4094	68.3149
0.744	72.7498	4.41436	68.3354
0.745	72.7781	4.41945	68.3586
0.746	72.8094	4.42465	68.3847
0.747	72.8437	4.42993	68.4137
0.748	72.8809	4.43527	68.4456
0.749	72.9208	4.44066	68.4802
0.75	72.9632	4.44607	68.5171
0.751	73.0076	4.45149	68.5561
0.752	73.0537	4.4569	68.5968
0.753	73.1013	4.46228	68.639
0.754	73.15	4.46761	68.6824
0.755	73.1995	4.47287	68.7267
0.756	73.2496	4.47805	68.7715
0.757	73.2999	4.48314	68.8167
0.758	73.3501	4.4881	68.862
0.759	73.4001	4.49293	68.9072
0.76	73.4496	4.4976	68.952
0.761	73.4983	4.5021	68.9962
0.762	73.5459	4.50641	69.0395
0.763	73.5922	4.51051	69.0817
0.764	73.6369	4.51436	69.1225
0.765	73.6798	4.51796	69.1618
0.766	73.7205	4.52128	69.1992
0.767	73.7587	4.52428	69.2344
0.768	73.794	4.52695	69.2671
0.769	73.8261	4.52923	69.2968
0.77	73.8543	4.5311	69.3232
0.771	73.878	4.5325	69.3456
0.772	73.8965	4.53338	69.3631
0.773	73.9085	4.53368	69.3748
0.774	73.9124	4.53339	69.379
0.775	73.9056	4.53261	69.373
0.776	73.8828	4.53167	69.3511
0.777	73.8289	4.53102	69.2979
0.778	73.7617	4.53085	69.2308
0.779	73.7458	4.53116	69.2147
0.78	73.7554	4.53186	69.2235
0.781	73.7821	4.53288	69.2492
0.782	73.822	4.53414	69.2879
0.783	73.8728	4.53558	69.3372
0.784	73.9328	4.53715	69.3956
0.785	74.001	4.53882	69.4622
0.786	74.0767	4.54055	69.5361
0.787	74.1593	4.54233	69.617
0.788	74.2485	4.54417	69.7044
0.789	74.344	4.54609	69.7979
0.79	74.4454	4.54812	69.8973
0.791	74.5524	4.5503	70.0021
0.792	74.6646	4.5527	70.1119
0.793	74.7814	4.55533	70.226
0.794	74.9018	4.55824	70.3436
0.795	75.025	4.56141	70.4635
0.796	75.1498	4.56485	70.585
0.797	75.2753	4.56853	70.7068
0.798	75.4007	4.57244	70.8283
0.799	75.5252	4.57654	70.9487
0.8	75.6484	4.58079	71.0676
0.801	75.7697	4.58517	71.1846
0.802	75.889	4.58965	71.2994
0.803	76.0061	4.5942	71.4119
0.804	76.1206	4.59878	71.5219
0.805	76.2327	4.60337	71.6293
0.806	76.342	4.60794	71.734
0.807	76.4485	4.61248	71.836
0.808	76.5522	4.61697	71.9352
0.809	76.653	4.62138	72.0317
0.81	76.7509	4.62571	72.1252
0.811	76.8459	4.62994	72.2159
0.812	76.9379	4.63407	72.3038
0.813	77.0269	4.63808	72.3888
0.814	77.113	4.64197	72.471
0.815	77.1962	4.64574	72.5505
0.816	77.2766	4.64938	72.6272
0.817	77.3542	4.6529	72.7013
0.818	77.4291	4.65629	72.7728
0.819	77.5013	4.65956	72.8418
0.82	77.5712	4.6627	72.9085
0.821	77.6387	4.66573	72.9729
0.822	77.704	4.66865	73.0354
0.823	77.7674	4.67146	73.0959
0.824	77.8289	4.67418	73.1547
0.825	77.8889	4.67681	73.2121
0.826	77.9476	4.67935	73.2682
0.827	78.0051	4.68183	73.3233
0.828	78.0618	4.68424	73.3776
0.829	78.118	4.68659	73.4314
0.83	78.1738	4.68891	73.4849
0.831	78.2295	4.69118	73.5383
0.832	78.2852	4.69342	73.5918
0.833	78.3411	4.69562	73.6455
0.834	78.3971	4.69778	73.6994
0.835	78.4532	4.69987	73.7533
0.836	78.5089	4.70188	73.807
0.837	78.5638	4.70376	73.86
0.838	78.6173	4.70547	73.9118
0.839	78.6686	4.70697	73.9617
0.84	78.7173	4.70822	74.009
0.841	78.7626	4.70919	74.0534
0.842	78.8041	4.70986	74.0943
0.843	78.8416	4.71021	74.1314
0.844	78.8749	4.71024	74.1647
0.845	78.9039	4.70995	74.194
0.846	78.9287	4.70936	74.2193
0.847	78.9492	4.70846	74.2407
0.848	78.9656	4.70728	74.2583
0.849	78.9779	4.70581	74.2721
0.85	78.9864	4.70408	74.2823
0.851	78.991	4.7021	74.2889
0.852	78.9919	4.69993	74.292
0.853	78.9893	4.69768	74.2917
0.854	78.9834	4.69549	74.2879
0.855	78.9744	4.69352	74.2808
0.856	78.9622	4.69192	74.2703
0.857	78.9468	4.69073	74.2561
0.858	78.9282	4.68999	74.2382
0.859	78.906	4.68967	74.2164
0.86	78.88	4.68974	74.1903
0.861	78.8499	4.69019	74.1597
0.862	78.8154	4.69097	74.1244
0.863	78.7769	4.69206	74.0848
0.864	78.7356	4.69343	74.0422
0.865	78.6943	4.69506	73.9993
0.866	78.6565	4.69694	73.9596
0.867	78.625	4.69903	73.9259
0.868	78.6008	4.70134	73.8995
0.869	78.5841	4.70383	73.8803
0.87	78.5744	4.70652	73.8679
0.871	78.571	4.70937	73.8617
0.872	78.5734	4.7124	73.861
0.873	78.581	4.71558	73.8654
0.874	78.5932	4.71892	73.8743
0.875	78.6099	4.72241	73.8875
0.876	78.6305	4.72605	73.9045
0.877	78.655	4.72983	73.9252
0.878	78.6832	4.73376	73.9494
0.879	78.7149	4.73783	73.977
0.88	78.7501	4.74203	74.008
0.881	78.7888	4.74637	74.0425
0.882	78.8312	4.75084	74.0803
0.883	78.8773	4.75544	74.1219
0.884	78.9273	4.76016	74.1672
0.885	78.9815	4.76499	74.2165
0.886	79.0401	4.76992	74.2702
0.887	79.1033	4.77493	74.3284
0.888	79.1712	4.78001	74.3912
0.889	79.2434	4.78513	74.4583
0.89	79.319	4.79028	74.5287
0.891	79.3962	4.79543	74.6007
0.892	79.4724	4.80056	74.6718
0.893	79.5451	4.80566	74.7394
0.894	79.6126	4.8107	74.8019
0.895	79.674	4.81567	74.8584
0.896	79.7288	4.82056	74.9083
0.897	79.777	4.82536	74.9517
0.898	79.8186	4.83006	74.9886
0.899	79.8538	4.83465	75.0191
0.9	79.8825	4.83912	75.0434
0.901	79.9051	4.84346	75.0617
0.902	79.9216	4.84767	75.0739
0.903	79.9322	4.85174	75.0805
0.904	79.937	4.85566	75.0814
0.905	79.9362	4.85943	75.0768
0.906	79.93	4.86304	75.067
0.907	79.9185	4.86647	75.0521
0.908	79.9021	4.86973	75.0324
0.909	79.8809	4.87281	75.0081
0.91	79.8553	4.87571	74.9796
0.911	79.8257	4.87842	74.9473
0.912	79.7926	4.88093	74.9116
0.913	79.7563	4.88325	74.873
0.914	79.7173	4.88538	74.8319
0.915	79.6761	4.88732	74.7888
0.916	79.6331	4.88907	74.7441
0.917	79.5887	4.89063	74.698
0.918	79.543	4.89202	74.651
0.919	79.4964	4.89325	74.6032
0.92	79.4489	4.89433	74.5546
0.921	79.4007	4.89527	74.5054
0.922	79.3517	4.89611	74.4556
0.923	79.302	4.89685	74.4052
0.924	79.2518	4.89753	74.3543
0.925	79.2012	4.89815	74.303
0.926	79.1504	4.89875	74.2516
0.927	79.0998	4.89933	74.2004
0.928	79.0499	4.8999	74.15
0.929	79.0013	4.90047	74.1008
0.93	78.9548	4.90104	74.0538
0.931	78.9111	4.90162	74.0095
0.932	78.8708	4.90221	73.9685
0.933	78.8342	4.90279	73.9314
0.934	78.8017	4.90337	73.8983
0.935	78.7734	4.90393	73.8695
0.936	78.7494	4.90448	73.8449
0.937	78.7295	4.90499	73.8245
0.938	78.7137	4.90546	73.8082
0.939	78.7018	4.90588	73.7959
0.94	78.6936	4.90624	73.7873
0.941	78.689	4.90651	73.7824
0.942	78.6877	4.90669	73.781
0.943	78.6896	4.90676	73.7829
0.944	78.6945	4.90669	73.7878
0.945	78.7019	4.90648	73.7955
0.946	78.7118	4.90613	73.8057
0.947	78.7236	4.90567	73.8179
0.948	78.7369	4.9052	73.8317
0.949	78.7513	4.90483	73.8465
0.95	78.766	4.90473	73.8613
0.951	78.7802	4.90495	73.8753
0.952	78.7929	4.90549	73.8874
0.953	78.803	4.9063	73.8967
0.954	78.8096	4.9073	73.9023
0.955	78.8119	4.90839	73.9035
0.956	78.8093	4.90951	73.8998
0.957	78.8017	4.91056	73.8912
0.958	78.7889	4.91147	73.8774
0.959	78.7708	4.91211	73.8587
0.96	78.7476	4.91233	73.8353
0.961	78.7192	4.91186	73.8074
0.962	78.6855	4.91021	73.7752
0.963	78.6466	4.90731	73.7393
0.964	78.6059	4.90611	73.6998
0.965	78.5635	4.90643	73.6571
0.966	78.5193	4.9077	73.6116
0.967	78.4733	4.90958	73.5637
0.968	78.4261	4.91186	73.5142
0.969	78.3789	4.91441	73.4645
0.97	78.3344	4.91712	73.4173
0.971	78.2965	4.91994	73.3765
0.972	78.2684	4.92281	73.3456
0.973	78.251	4.9257	73.3253
0.974	78.2425	4.92857	73.3139
0.975	78.2393	4.93141	73.3079
0.976	78.2386	4.93419	73.3044
0.977	78.2386	4.93691	73.3017
0.978	78.2383	4.93954	73.2988
0.979	78.2374	4.94208	73.2954
0.98	78.2357	4.94453	73.2911
0.981	78.2328	4.94687	73.286
0.982	78.229	4.9491	73.2799
0.983	78.224	4.95123	73.2727
0.984	78.2178	4.95324	73.2646
0.985	78.2105	4.95514	73.2554
0.986	78.202	4.95692	73.2451
0.987	78.1923	4.95858	73.2337
0.988	78.1814	4.96013	73.2213
0.989	78.1694	4.96156	73.2078
0.99	78.1562	4.96287	73.1933
0.991	78.142	4.96407	73.1779
0.992	78.1268	4.96514	73.1616
0.993	78.1106	4.96611	73.1445
0.994	78.0935	4.96695	73.1266
0.995	78.0757	4.96767	73.108
0.996	78.0572	4.96826	73.089
0.997	78.0383	4.96873	73.0695
0.998	78.0189	4.96905	73.0498
0.999	77.9993	4.96921	73.0301
1	77.9796	4.96921	73.0104
1.001	77.9601	4.969	72.9911
1.002	77.9408	4.96855	72.9723
1.003	77.9221	4.9678	72.9543
1.004	77.904	4.96663	72.9374
1.005	77.8866	4.96485	72.9217
1.006	77.8697	4.96208	72.9076
1.007	77.8528	4.95756	72.8952
1.008	77.839	4.95433	72.8846
1.009	77.829	4.95333	72.8756
1.01	77.8214	4.95376	72.8676
1.011	77.8147	4.95518	72.8595
1.012	77.8068	4.95729	72.8495
1.013	77.7953	4.95985	72.8355
1.014	77.7783	4.96265	72.8156
1.015	77.7554	4.96557	72.7898
1.016	77.7306	4.96851	72.7621
1.017	77.7104	4.97144	72.7389
1.018	77.6971	4.97432	72.7227
1.019	77.6894	4.97716	72.7122
1.02	77.6851	4.97994	72.7051
1.021	77.6825	4.98267	72.6998
1.022	77.6806	4.98535	72.6953
1.023	77.6788	4.988	72.6908
1.024	77.677	4.99062	72.6864
1.025	77.675	4.99321	72.6818
1.026	77.673	4.99579	72.6772
1.027	77.6711	4.99836	72.6727
1.028	77.6695	5.00093	72.6685
1.029	77.6684	5.00349	72.6649
1.03	77.6681	5.00604	72.6621
1.031	77.6689	5.00854	72.6604
1.032	77.671	5.01097	72.66
1.033	77.6747	5.01326	72.6615
1.034	77.6803	5.01537	72.6649
1.035	77.688	5.01724	72.6707
1.036	77.6981	5.01883	72.6793
1.037	77.7108	5.02011	72.6907
1.038	77.7264	5.02108	72.7054
1.039	77.745	5.02173	72.7232
1.04	77.7663	5.02206	72.7442
1.041	77.7901	5.02211	72.7679
1.042	77.8156	5.02187	72.7938
1.043	77.8422	5.02138	72.8208
1.044	77.8686	5.02065	72.848
1.045	77.8942	5.01971	72.8745
1.046	77.9181	5.01857	72.8995
1.047	77.94	5.01725	72.9227
1.048	77.9596	5.01578	72.9438
1.049	77.9768	5.01416	72.9627
1.05	77.9918	5.01242	72.9794
1.051	78.0046	5.01057	72.994
1.052	78.0154	5.00861	73.0068
1.053	78.0244	5.00657	73.0178
1.054	78.0317	5.00446	73.0273
1.055	78.0376	5.00228	73.0353
1.056	78.0421	5.00004	73.0421
1.057	78.0455	4.99774	73.0477
1.058	78.0478	4.99541	73.0524
1.059	78.0493	4.99304	73.0563
1.06	78.0499	4.99064	73.0593
1.061	78.0498	4.98822	73.0616
1.062	78.0491	4.98579	73.0633
1.063	78.0477	4.98335	73.0644
1.064	78.0459	4.98092	73.065
1.065	78.0436	4.97851	73.0651
1.066	78.0409	4.97613	73.0648
1.067	78.038	4.9738	73.0642
1.068	78.0349	4.97156	73.0634
1.069	78.0319	4.96942	73.0625
1.07	78.0291	4.96744	73.0616
1.071	78.0267	4.96565	73.061
1.072	78.025	4.96412	73.0609
1.073	78.0245	4.96293	73.0615
1.074	78.0254	4.96214	73.0632
1.075	78.0282	4.96183	73.0664
1.076	78.0336	4.96193	73.0716
1.077	78.0436	4.96213	73.0815
1.078	78.079	4.96201	73.117
1.079	78.1518	4.9614	73.1904
1.08	78.202	4.96033	73.2417
1.081	78.2482	4.95893	73.2893
1.082	78.2939	4.95735	73.3365
1.083	78.3398	4.95571	73.3841
1.084	78.3861	4.95412	73.432
1.085	78.4328	4.95266	73.4802
1.086	78.4797	4.95137	73.5283
1.087	78.5264	4.95027	73.5761
1.088	78.5727	4.94936	73.6233
1.089	78.6182	4.94864	73.6696
1.09	78.6625	4.94805	73.7145
1.091	78.7054	4.94754	73.7578
1.092	78.7463	4.94703	73.7993
1.093	78.7849	4.94646	73.8384
1.094	78.8209	4.94575	73.8752
1.095	78.8541	4.94485	73.9093
1.096	78.8843	4.9437	73.9406
1.097	78.9116	4.94227	73.9693
1.098	78.9361	4.94055	73.9956
1.099	78.9583	4.93851	74.0198
1.1	78.9786	4.93613	74.0425
1.101	78.9979	4.93341	74.0645
1.102	79.0168	4.93032	74.0865
1.103	79.036	4.92685	74.1091
1.104	79.056	4.92298	74.133
1.105	79.077	4.91867	74.1583
1.106	79.0992	4.91389	74.1853
1.107	79.1225	4.90859	74.2139
1.108	79.1468	4.90271	74.2441
1.109	79.1718	4.8962	74.2756
1.11	79.1975	4.8891	74.3084
1.111	79.2239	4.88175	74.3422
1.112	79.2515	4.87471	74.3768
1.113	79.2803	4.8683	74.412
1.114	79.3103	4.86254	74.4478
1.115	79.3411	4.85734	74.4838
1.116	79.3725	4.8526	74.5199
1.117	79.4042	4.84825	74.5559
1.118	79.436	4.84423	74.5918
1.119	79.4678	4.84049	74.6274
1.12	79.4994	4.83698	74.6625
1.121	79.5307	4.83368	74.697
1.122	79.5614	4.83057	74.7308
1.123	79.5914	4.82761	74.7638
1.124	79.6206	4.82481	74.7958
1.125	79.649	4.82213	74.8268
1.126	79.6762	4.81958	74.8566
1.127	79.7023	4.81715	74.8852
1.128	79.7271	4.81484	74.9123
1.129	79.7505	4.81263	74.9379
1.13	79.7724	4.81054	74.9618
1.131	79.7926	4.80857	74.984
1.132	79.8111	4.80672	75.0044
1.133	79.8278	4.80501	75.0228
1.134	79.8425	4.80343	75.0391
1.135	79.8552	4.80202	75.0532
1.136	79.8659	4.80077	75.0651
1.137	79.8744	4.79971	75.0747
1.138	79.8808	4.79886	75.082
1.139	79.8851	4.79824	75.0869
1.14	79.8873	4.79786	75.0895
1.141	79.8875	4.79776	75.0897
1.142	79.8857	4.79795	75.0877
1.143	79.8821	4.79845	75.0836
1.144	79.8768	4.79928	75.0775
1.145	79.8701	4.80046	75.0696
1.146	79.8623	4.80201	75.0603
1.147	79.8538	4.80393	75.0499
1.148	79.845	4.80624	75.0388
1.149	79.8365	4.80895	75.0275
1.15	79.8287	4.81208	75.0166
1.151	79.8224	4.81563	75.0068
1.152	79.8181	4.81958	74.9985
1.153	79.8162	4.82391	74.9923
1.154	79.8173	4.82851	74.9888
1.155	79.8217	4.83325	74.9884
1.156	79.8295	4.83794	74.9916
1.157	79.8411	4.84243	74.9987
1.158	79.8568	4.84664	75.0101
1.159	79.8769	4.85052	75.0263
1.16	79.9018	4.85404	75.0478
1.161	79.9321	4.85722	75.0749
1.162	79.9683	4.86005	75.1082
1.163	80.0106	4.86254	75.1481
1.164	80.059	4.8647	75.1944
1.165	80.1125	4.86653	75.2459
1.166	80.1682	4.86806	75.3001
1.167	80.2225	4.86929	75.3533
1.168	80.2725	4.87022	75.4023
1.169	80.3165	4.87089	75.4456
1.17	80.3541	4.87129	75.4828
1.171	80.3853	4.87147	75.5139
1.172	80.4107	4.87142	75.5393
1.173	80.4306	4.87119	75.5594
1.174	80.4455	4.87078	75.5747
1.175	80.4559	4.87024	75.5857
1.176	80.4623	4.86956	75.5928
1.177	80.4653	4.86878	75.5965
1.178	80.4653	4.86791	75.5974
1.179	80.4628	4.86695	75.5958
1.18	80.4583	4.86592	75.5923
1.181	80.4521	4.86483	75.5873
1.182	80.4448	4.86367	75.5811
1.183	80.4366	4.86246	75.5741
1.184	80.4279	4.8612	75.5667
1.185	80.419	4.85992	75.5591
1.186	80.4102	4.85861	75.5515
1.187	80.4015	4.85731	75.5442
1.188	80.3933	4.85604	75.5373
1.189	80.3857	4.85483	75.5309
1.19	80.3788	4.8537	75.5251
1.191	80.3728	4.85267	75.5202
1.192	80.3678	4.85177	75.516
1.193	80.3639	4.85101	75.5129
1.194	80.3611	4.85038	75.5107
1.195	80.3596	4.8499	75.5097
1.196	80.3594	4.84954	75.5099
1.197	80.3607	4.8493	75.5114
1.198	80.3634	4.84916	75.5143
1.199	80.3678	4.84909	75.5187
1.2	80.3737	4.84908	75.5247
1.201	80.3815	4.8491	75.5324
1.202	80.391	4.84914	75.5419
1.203	80.4025	4.84916	75.5534
1.204	80.416	4.84915	75.5669
1.205	80.4315	4.84907	75.5825
1.206	80.4492	4.84892	75.6003
1.207	80.469	4.84866	75.6203
1.208	80.4909	4.84829	75.6426
1.209	80.515	4.84782	75.6672
1.21	80.5412	4.84727	75.6939
1.211	80.5693	4.84672	75.7226
1.212	80.5995	4.84631	75.7531
1.213	80.6314	4.84619	75.7852
1.214	80.6649	4.84648	75.8184
1.215	80.6996	4.84723	75.8524
1.216	80.7353	4.84846	75.8869
1.217	80.7715	4.85015	75.9214
1.218	80.8079	4.85228	75.9556
1.219	80.8441	4.85478	75.9894
1.22	80.88	4.85763	76.0224
1.221	80.9154	4.86078	76.0546
1.222	80.9502	4.86418	76.086
1.223	80.9843	4.86778	76.1165
1.224	81.0176	4.87153	76.146
1.225	81.05	4.87539	76.1746
1.226	81.0815	4.87933	76.2022
1.227	81.1119	4.88329	76.2286
1.228	81.1407	4.88724	76.2534
1.229	81.1675	4.89116	76.2763
1.23	81.1917	4.89501	76.2967
1.231	81.2127	4.89879	76.3139
1.232	81.2297	4.90246	76.3272
1.233	81.2421	4.90602	76.3361
1.234	81.2497	4.90946	76.3402
1.235	81.2521	4.91277	76.3393
1.236	81.2493	4.91596	76.3333
1.237	81.2414	4.919	76.3224
1.238	81.2285	4.92192	76.3066
1.239	81.2109	4.92472	76.2862
1.24	81.1889	4.9274	76.2614
1.241	81.1625	4.92998	76.2326
1.242	81.1322	4.93249	76.1997
1.243	81.0981	4.93495	76.1631
1.244	81.0602	4.93741	76.1228
1.245	81.0189	4.93994	76.0789
1.246	80.9742	4.94261	76.0316
1.247	80.9263	4.94552	75.9808
1.248	80.8756	4.94872	75.9269
1.249	80.8223	4.95223	75.8701
1.25	80.7667	4.95598	75.8107
1.251	80.7095	4.95987	75.7497
1.252	80.6514	4.96384	75.6876
1.253	80.5936	4.96789	75.6257
1.254	80.5371	4.97207	75.5651
1.255	80.4834	4.97642	75.507
1.256	80.4337	4.98103	75.4527
1.257	80.3891	4.98596	75.4031
1.258	80.3505	4.99126	75.3592
1.259	80.3187	4.997	75.3217
1.26	80.294	5.00326	75.2908
1.261	80.2768	5.01016	75.2666
1.262	80.267	5.01794	75.2491
1.263	80.265	5.02705	75.2379
1.264	80.2704	5.03751	75.2329
1.265	80.2801	5.04625	75.2338
1.266	80.2939	5.05318	75.2407
1.267	80.3123	5.05867	75.2536
1.268	80.3356	5.06283	75.2728
1.269	80.364	5.06562	75.2983
1.27	80.3965	5.06683	75.3297
1.271	80.4308	5.06572	75.365
1.272	80.4632	5.06229	75.4009
1.273	80.4951	5.06169	75.4334
1.274	80.5224	5.06233	75.4601
1.275	80.5434	5.06363	75.4798
1.276	80.5576	5.06533	75.4923
1.277	80.5652	5.06728	75.4979
1.278	80.5662	5.06938	75.4968
1.279	80.5609	5.07157	75.4894
1.28	80.5495	5.07378	75.4757
1.281	80.5321	5.07599	75.4561
1.282	80.5089	5.07817	75.4308
1.283	80.48	5.08028	75.3997
1.284	80.4455	5.08231	75.3632
1.285	80.4053	5.08424	75.3211
1.286	80.3596	5.08606	75.2735
1.287	80.3082	5.08775	75.2205
1.288	80.2511	5.0893	75.1618
1.289	80.1882	5.09071	75.0975
1.29	80.1194	5.09196	75.0274
1.291	80.0443	5.09304	74.9512
1.292	79.9626	5.09395	74.8687
1.293	79.874	5.09468	74.7793
1.294	79.7777	5.09522	74.6825
1.295	79.6729	5.09556	74.5774
1.296	79.5584	5.0957	74.4627
1.297	79.4325	5.09563	74.3369
1.298	79.2931	5.09533	74.1978
1.299	79.141	5.09479	74.0462
1.3	78.9891	5.09401	73.8951
1.301	78.8503	5.09296	73.7573
1.302	78.7245	5.09163	73.6329
1.303	78.6089	5.09001	73.5189
1.304	78.5012	5.0881	73.4131
1.305	78.3995	5.08604	73.3135
1.306	78.3032	5.08436	73.2188
1.307	78.2123	5.0842	73.1281
1.308	78.1274	5.08676	73.0406
1.309	78.045	5.08902	72.956
1.31	77.9642	5.08982	72.8744
1.311	77.886	5.08973	72.7963
1.312	77.8122	5.08903	72.7232
1.313	77.7452	5.0879	72.6573
1.314	77.6877	5.08648	72.6013
1.315	77.6426	5.0849	72.5577
1.316	77.6104	5.08324	72.5271
1.317	77.5869	5.08156	72.5054
1.318	77.5647	5.07987	72.4849
1.319	77.5392	5.07816	72.4611
1.32	77.5095	5.07643	72.4331
1.321	77.4759	5.07465	72.4013
1.322	77.439	5.07282	72.3662
1.323	77.3994	5.0709	72.3285
1.324	77.3573	5.06888	72.2884
1.325	77.3131	5.06674	72.2463
1.326	77.2669	5.06446	72.2024
1.327	77.2189	5.062	72.1569
1.328	77.1692	5.05936	72.1098
1.329	77.1179	5.05649	72.0614
1.33	77.0651	5.05336	72.0117
1.331	77.0108	5.04996	71.9608
1.332	76.955	5.04624	71.9088
1.333	76.8978	5.0422	71.8556
1.334	76.8393	5.03788	71.8014
1.335	76.7796	5.03343	71.7461
1.336	76.719	5.02909	71.6899
1.337	76.6578	5.02511	71.6326
1.338	76.5961	5.02161	71.5744
1.339	76.5338	5.01858	71.5152
1.34	76.4711	5.016	71.4551
1.341	76.4077	5.01379	71.3939
1.342	76.3435	5.01189	71.3316
1.343	76.2785	5.01024	71.2683
1.344	76.2126	5.00879	71.2038
1.345	76.1456	5.00749	71.1381
1.346	76.0774	5.00629	71.0711
1.347	76.008	5.00514	71.0029
1.348	75.9372	5.00401	70.9332
1.349	75.8649	5.00286	70.862
1.35	75.7909	5.00166	70.7893
1.351	75.7153	5.00038	70.715
1.352	75.6379	4.999	70.6389
1.353	75.5586	4.99749	70.5611
1.354	75.4774	4.99585	70.4816
1.355	75.3942	4.99404	70.4002
1.356	75.3091	4.99208	70.317
1.357	75.222	4.98994	70.2321
1.358	75.1331	4.98763	70.1454
1.359	75.0423	4.98516	70.0572
1.36	74.95	4.98254	69.9675
1.361	74.8563	4.97979	69.8765
1.362	74.7614	4.97692	69.7845
1.363	74.6658	4.97398	69.6919
1.364	74.5699	4.97099	69.5989
1.365	74.474	4.96799	69.506
1.366	74.3788	4.96502	69.4138
1.367	74.2849	4.96211	69.3228
1.368	74.1931	4.95928	69.2338
1.369	74.104	4.95658	69.1474
1.37	74.0187	4.95402	69.0647
1.371	73.9382	4.95161	68.9865
1.372	73.8636	4.94937	68.9142
1.373	73.7964	4.94732	68.8491
1.374	73.7383	4.94546	68.7928
1.375	73.6913	4.9438	68.7475
1.376	73.6583	4.94233	68.716
1.377	73.6433	4.94106	68.7023
1.378	73.6517	4.93996	68.7117
1.379	73.6813	4.93901	68.7423
1.38	73.7043	4.93815	68.7661
1.381	73.7144	4.93733	68.7771
1.382	73.7158	4.93645	68.7793
1.383	73.7115	4.93543	68.7761
1.384	73.7035	4.93425	68.7693
1.385	73.6933	4.93292	68.7604
1.386	73.6818	4.93156	68.7503
1.387	73.67	4.9303	68.7397
1.388	73.6586	4.92924	68.7293
1.389	73.648	4.92843	68.7195
1.39	73.6386	4.92789	68.7107
1.391	73.6308	4.92758	68.7032
1.392	73.6248	4.92748	68.6973
1.393	73.6209	4.92756	68.6933
1.394	73.6192	4.92778	68.6914
1.395	73.6199	4.92813	68.6918
1.396	73.6232	4.92856	68.6946
1.397	73.629	4.92907	68.6999
1.398	73.6371	4.92962	68.7075
1.399	73.6474	4.93021	68.7172
1.4	73.6594	4.93081	68.7285
1.401	73.6723	4.93141	68.7409
1.402	73.6854	4.93199	68.7534
1.403	73.6978	4.93254	68.7652
1.404	73.7087	4.93306	68.7756
1.405	73.7175	4.93357	68.7839
1.406	73.7237	4.93414	68.7896
1.407	73.7272	4.93494	68.7923
1.408	73.7283	4.9363	68.792
1.409	73.7273	4.93856	68.7887
1.41	73.7244	4.94198	68.7824
1.411	73.7198	4.9466	68.7732
1.412	73.7133	4.95208	68.7612
1.413	73.7045	4.95779	68.7467
1.414	73.6932	4.96334	68.7299
1.415	73.6795	4.96862	68.7109
1.416	73.6637	4.97364	68.69
1.417	73.6458	4.97843	68.6674
1.418	73.6263	4.98299	68.6433
1.419	73.6051	4.98734	68.6178
1.42	73.5827	4.99148	68.5912
1.421	73.559	4.99542	68.5636
1.422	73.5343	4.99915	68.5352
1.423	73.5087	5.00268	68.5061
1.424	73.4824	5.00601	68.4764
1.425	73.4556	5.00913	68.4465
1.426	73.4283	5.01205	68.4163
1.427	73.4008	5.01477	68.386
1.428	73.3731	5.01732	68.3558
1.429	73.3455	5.01969	68.3258
1.43	73.3182	5.02193	68.2963
1.431	73.2914	5.02407	68.2673
1.432	73.2652	5.02614	68.239
1.433	73.2399	5.02821	68.2117
1.434	73.2157	5.03032	68.1854
1.435	73.193	5.03253	68.1604
1.436	73.1718	5.03485	68.1369
1.437	73.1523	5.03733	68.115
1.438	73.1349	5.03996	68.0949
1.439	73.1196	5.04275	68.0769
1.44	73.1066	5.04569	68.061
1.441	73.0961	5.04876	68.0473
1.442	73.0881	5.05193	68.0362
1.443	73.0827	5.0552	68.0275
1.444	73.0799	5.05852	68.0214
1.445	73.0797	5.06187	68.0179
1.446	73.082	5.06522	68.0168
1.447	73.0866	5.06854	68.0181
1.448	73.0932	5.0718	68.0214
1.449	73.1014	5.07497	68.0264
1.45	73.1107	5.07803	68.0327
1.451	73.1206	5.08096	68.0396
1.452	73.1304	5.08372	68.0466
1.453	73.1394	5.08629	68.0531
1.454	73.1471	5.08866	68.0584
1.455	73.1529	5.09081	68.062
1.456	73.1561	5.09272	68.0634
1.457	73.1565	5.09438	68.0622
1.458	73.1537	5.09579	68.0579
1.459	73.1472	5.09694	68.0503
1.46	73.1369	5.09781	68.0391
1.461	73.1225	5.09842	68.0241
1.462	73.1038	5.09877	68.005
1.463	73.0804	5.09885	67.9816
1.464	73.0522	5.09868	67.9536
1.465	73.0188	5.09826	67.9205
1.466	72.9797	5.09759	67.8821
1.467	72.9345	5.09668	67.8378
1.468	72.8831	5.09554	67.7875
1.469	72.8263	5.09417	67.7322
1.47	72.7678	5.09255	67.6752
1.471	72.7133	5.09068	67.6226
1.472	72.6675	5.08853	67.579
1.473	72.6316	5.08606	67.5455
1.474	72.605	5.08321	67.5218
1.475	72.5866	5.07986	67.5067
1.476	72.575	5.07582	67.4992
1.477	72.5688	5.07076	67.498
1.478	72.5668	5.06446	67.5023
1.479	72.5704	5.05931	67.5111
1.48	72.5795	5.05594	67.5236
1.481	72.5927	5.05384	67.5388
1.482	72.6089	5.05271	67.5562
1.483	72.6272	5.05238	67.5749
1.484	72.647	5.05272	67.5942
1.485	72.6673	5.05364	67.6137
1.486	72.6877	5.05505	67.6326
1.487	72.7074	5.0569	67.6505
1.488	72.7259	5.05913	67.6668
1.489	72.7428	5.06168	67.6811
1.49	72.7574	5.06447	67.6929
1.491	72.7692	5.06747	67.7017
1.492	72.7777	5.07061	67.707
1.493	72.7822	5.07385	67.7083
1.494	72.7821	5.07715	67.705
1.495	72.7767	5.08047	67.6963
1.496	72.7652	5.08379	67.6815
1.497	72.7469	5.08709	67.6598
1.498	72.7212	5.09036	67.6309
1.499	72.6895	5.09361	67.5959
1.5	72.6564	5.09682	67.5595
1.501	72.6286	5.1	67.5286
1.502	72.61	5.10317	67.5068
1.503	72.601	5.10633	67.4947
1.504	72.6007	5.10952	67.4912
1.505	72.6079	5.11274	67.4952
1.506	72.6218	5.11603	67.5058
1.507	72.6415	5.11942	67.522
1.508	72.6663	5.12295	67.5434
1.509	72.6959	5.12664	67.5693
1.51	72.73	5.13054	67.5994
1.511	72.768	5.13462	67.6334
1.512	72.8098	5.13885	67.6709
1.513	72.8548	5.14312	67.7117
1.514	72.9025	5.14731	67.7551
1.515	72.9517	5.15128	67.8004
1.516	73.0008	5.15492	67.8459
1.517	73.0476	5.15815	67.8895
1.518	73.0897	5.16088	67.9288
1.519	73.1251	5.16309	67.962
1.52	73.1524	5.16478	67.9876
1.521	73.1712	5.16598	68.0052
1.522	73.1813	5.16677	68.0145
1.523	73.1828	5.1672	68.0156
1.524	73.1758	5.16734	68.0084
1.525	73.1604	5.16721	67.9932
1.526	73.137	5.16688	67.9701
1.527	73.1063	5.16637	67.9399
1.528	73.0699	5.16571	67.9042
1.529	73.0312	5.16493	67.8662
1.53	72.9945	5.16403	67.8304
1.531	72.963	5.16303	67.8
1.532	72.9383	5.16195	67.7763
1.533	72.9203	5.1608	67.7595
1.534	72.9088	5.15958	67.7492
1.535	72.9029	5.15831	67.7446
1.536	72.902	5.157	67.745
1.537	72.9053	5.15566	67.7497
1.538	72.9123	5.1543	67.758
1.539	72.9221	5.15293	67.7692
1.54	72.9343	5.15156	67.7828
1.541	72.9483	5.1502	67.7981
1.542	72.9636	5.14887	67.8147
1.543	72.9796	5.14756	67.8321
1.544	72.9962	5.14628	67.8499
1.545	73.0128	5.14501	67.8678
1.546	73.0293	5.14374	67.8855
1.547	73.0453	5.1424	67.9029
1.548	73.0607	5.14093	67.9198
1.549	73.0752	5.13924	67.936
1.55	73.0886	5.13723	67.9514
1.551	73.1008	5.13484	67.9659
1.552	73.1115	5.13199	67.9795
1.553	73.1205	5.12864	67.9919
1.554	73.1278	5.12477	68.0031
1.555	73.133	5.12035	68.0126
1.556	73.1358	5.11537	68.0204
1.557	73.1358	5.10981	68.0259
1.558	73.1326	5.10368	68.0289
1.559	73.1259	5.09695	68.029
1.56	73.1157	5.08962	68.026
1.561	73.102	5.08174	68.0203
1.562	73.0858	5.07348	68.0123
1.563	73.0686	5.06542	68.0032
1.564	73.0529	5.05827	67.9946
1.565	73.0414	5.05247	67.9889
1.566	73.0384	5.04826	67.9901
1.567	73.0516	5.0461	68.0055
1.568	73.0911	5.04657	68.0445
1.569	73.1028	5.04641	68.0564
1.57	73.082	5.04543	68.0366
1.571	73.0405	5.04462	67.9959
1.572	72.9854	5.04515	67.9403
1.573	72.9206	5.04737	67.8733
1.574	72.8438	5.04625	67.7976
1.575	72.7585	5.04329	67.7152
1.576	72.6667	5.03907	67.6277
1.577	72.5701	5.03384	67.5363
1.578	72.4698	5.02775	67.4421
1.579	72.3669	5.02091	67.346
1.58	72.2621	5.0134	67.2487
1.581	72.1563	5.0053	67.151
1.582	72.0503	4.99667	67.0536
1.583	71.9446	4.98763	66.9569
1.584	71.8399	4.97828	66.8616
1.585	71.737	4.96874	66.7682
1.586	71.6363	4.95912	66.6771
1.587	71.5383	4.94951	66.5888
1.588	71.4436	4.93995	66.5037
1.589	71.3526	4.93047	66.4222
1.59	71.2657	4.92109	66.3446
1.591	71.1833	4.91181	66.2715
1.592	71.1058	4.90263	66.2032
1.593	71.0339	4.89354	66.1403
1.594	70.9681	4.88455	66.0835
1.595	70.9093	4.87564	66.0336
1.596	70.8587	4.86682	65.9919
1.597	70.8179	4.8581	65.9598
1.598	70.7891	4.84948	65.9397
1.599	70.7753	4.84096	65.9343
1.6	70.7766	4.83257	65.944
1.601	70.7809	4.82432	65.9566
1.602	70.776	4.81625	65.9598
1.603	70.7621	4.8084	65.9537
1.604	70.7426	4.80085	65.9417
1.605	70.7207	4.79376	65.927
1.606	70.6989	4.7873	65.9116
1.607	70.6784	4.78149	65.8969
1.608	70.6597	4.77597	65.8837
1.609	70.6428	4.7705	65.8723
1.61	70.6278	4.76504	65.8627
1.611	70.6146	4.75962	65.855
1.612	70.6031	4.75426	65.8488
1.613	70.5931	4.74897	65.8442
1.614	70.5844	4.74373	65.8407
1.615	70.5767	4.73855	65.8381
1.616	70.5697	4.73342	65.8363
1.617	70.5632	4.72833	65.8348
1.618	70.5569	4.72328	65.8336
1.619	70.5506	4.71827	65.8324
1.62	70.5441	4.71329	65.8308
1.621	70.5371	4.70834	65.8288
1.622	70.5295	4.70343	65.826
1.623	70.5209	4.69856	65.8223
1.624	70.5112	4.69375	65.8175
1.625	70.5002	4.689	65.8112
1.626	70.4877	4.68433	65.8034
1.627	70.4736	4.67977	65.7938
1.628	70.4575	4.67534	65.7822
1.629	70.4394	4.67107	65.7684
1.63	70.4192	4.66701	65.7521
1.631	70.3965	4.66321	65.7333
1.632	70.3712	4.65973	65.7115
1.633	70.3433	4.65662	65.6867
1.634	70.3124	4.65393	65.6585
1.635	70.2784	4.65167	65.6268
1.636	70.241	4.64973	65.5913
1.637	70.1998	4.64788	65.5519
1.638	70.1546	4.6459	65.5087
1.639	70.1057	4.64367	65.462
1.64	70.0537	4.64116	65.4126
1.641	70.0003	4.63839	65.3619
1.642	69.9472	4.6354	65.3118
1.643	69.8964	4.63223	65.2642
1.644	69.8493	4.62891	65.2204
1.645	69.8066	4.62546	65.1811
1.646	69.7683	4.6219	65.1465
1.647	69.7344	4.61825	65.1162
1.648	69.7044	4.61451	65.0899
1.649	69.6779	4.61071	65.0672
1.65	69.6543	4.60685	65.0475
1.651	69.6333	4.60295	65.0303
1.652	69.6142	4.59901	65.0152
1.653	69.5969	4.59505	65.0018
1.654	69.5807	4.59109	64.9896
1.655	69.5654	4.58714	64.9783
1.656	69.5507	4.58322	64.9675
1.657	69.5363	4.57934	64.9569
1.658	69.5218	4.57551	64.9463
1.659	69.507	4.57174	64.9352
1.66	69.4916	4.56804	64.9235
1.661	69.4753	4.56441	64.9109
1.662	69.4578	4.56083	64.8969
1.663	69.4387	4.5573	64.8814
1.664	69.4178	4.5538	64.864
1.665	69.3945	4.55031	64.8442
1.666	69.3685	4.5468	64.8217
1.667	69.3393	4.54325	64.796
1.668	69.3067	4.53964	64.7671
1.669	69.2714	4.53594	64.7355
1.67	69.2352	4.53214	64.703
1.671	69.2014	4.52823	64.6731
1.672	69.1735	4.5242	64.6493
1.673	69.1533	4.52004	64.6333
1.674	69.1411	4.51575	64.6253
1.675	69.1362	4.51134	64.6249
1.676	69.1376	4.50679	64.6308
1.677	69.1443	4.5021	64.6422
1.678	69.1553	4.49727	64.658
1.679	69.1697	4.49229	64.6774
1.68	69.1866	4.48714	64.6995
1.681	69.2054	4.48178	64.7237
1.682	69.2254	4.47621	64.7492
1.683	69.246	4.47045	64.7756
1.684	69.2671	4.46482	64.8023
1.685	69.2888	4.45988	64.829
1.686	69.3111	4.45595	64.8551
1.687	69.3333	4.45288	64.8804
1.688	69.355	4.45043	64.9045
1.689	69.3756	4.44838	64.9272
1.69	69.3947	4.44656	64.9481
1.691	69.412	4.44489	64.9671
1.692	69.4273	4.44332	64.9839
1.693	69.4403	4.44183	64.9985
1.694	69.4512	4.44042	65.0108
1.695	69.4599	4.43907	65.0209
1.696	69.467	4.4378	65.0292
1.697	69.4729	4.43662	65.0363
1.698	69.4789	4.43554	65.0434
1.699	69.4862	4.43457	65.0516
1.7	69.4961	4.43375	65.0624
1.701	69.5098	4.4331	65.0767
1.702	69.5281	4.43265	65.0954
1.703	69.5513	4.43246	65.1189
1.704	69.5797	4.43256	65.1471
1.705	69.613	4.433	65.18
1.706	69.6512	4.43383	65.2173
1.707	69.6938	4.43505	65.2588
1.708	69.7405	4.43655	65.304
1.709	69.7907	4.43812	65.3526
1.71	69.8436	4.43947	65.4041
1.711	69.8987	4.44046	65.4583
1.712	69.9555	4.44104	65.5145
1.713	70.0135	4.44125	65.5722
1.714	70.0721	4.44117	65.6309
1.715	70.1307	4.4409	65.6898
1.716	70.1886	4.44052	65.7481
1.717	70.2448	4.44008	65.8047
1.718	70.2981	4.43962	65.8585
1.719	70.3471	4.43915	65.908
1.72	70.3903	4.43865	65.9517
1.721	70.426	4.43808	65.9879
1.722	70.4523	4.43743	66.0149
1.723	70.4675	4.43667	66.0308
1.724	70.4698	4.43579	66.034
1.725	70.4595	4.43477	66.0247
1.726	70.4435	4.43361	66.0099
1.727	70.4324	4.43231	66.0001
1.728	70.43	4.43089	65.9991
1.729	70.435	4.42934	66.0057
1.73	70.4458	4.42768	66.0181
1.731	70.4605	4.42588	66.0346
1.732	70.4781	4.42395	66.0541
1.733	70.4974	4.42186	66.0755
1.734	70.5177	4.4196	66.0981
1.735	70.5384	4.41714	66.1213
1.736	70.5589	4.41446	66.1444
1.737	70.5787	4.41155	66.1671
1.738	70.5975	4.40841	66.1891
1.739	70.6151	4.40504	66.21
1.74	70.6311	4.40145	66.2297
1.741	70.6454	4.39764	66.2478
1.742	70.6578	4.39361	66.2642
1.743	70.6683	4.38938	66.2789
1.744	70.6766	4.38493	66.2917
1.745	70.6829	4.38027	66.3027
1.746	70.6872	4.37539	66.3118
1.747	70.6893	4.37028	66.3191
1.748	70.6896	4.36492	66.3247
1.749	70.6881	4.3593	66.3287
1.75	70.6849	4.35338	66.3316
1.751	70.6805	4.34712	66.3334
1.752	70.675	4.34044	66.3345
1.753	70.6686	4.33321	66.3354
1.754	70.6617	4.32517	66.3366
1.755	70.6542	4.31573	66.3385
1.756	70.6463	4.30468	66.3417
1.757	70.6433	4.29648	66.3468
1.758	70.6448	4.2902	66.3546
1.759	70.6509	4.28526	66.3656
1.76	70.6621	4.28137	66.3807
1.761	70.6789	4.27839	66.4005
1.762	70.702	4.27621	66.4258
1.763	70.7321	4.27476	66.4574
1.764	70.77	4.27399	66.496
1.765	70.8163	4.27387	66.5424
1.766	70.8718	4.27434	66.5975
1.767	70.9374	4.27538	66.662
1.768	71.0137	4.27695	66.7367
1.769	71.1011	4.27901	66.8221
1.77	71.1988	4.28154	66.9173
1.771	71.3033	4.2845	67.0188
1.772	71.4083	4.28788	67.1204
1.773	71.5087	4.29167	67.217
1.774	71.6022	4.29591	67.3063
1.775	71.6889	4.30065	67.3882
1.776	71.7691	4.30601	67.4631
1.777	71.8435	4.3122	67.5313
1.778	71.9132	4.3196	67.5936
1.779	71.9789	4.32851	67.6504
1.78	72.0386	4.33655	67.7021
1.781	72.0921	4.343	67.7491
1.782	72.1402	4.34827	67.7919
1.783	72.1835	4.3526	67.8309
1.784	72.2224	4.35614	67.8663
1.785	72.2574	4.35899	67.8984
1.786	72.289	4.36123	67.9278
1.787	72.3174	4.36296	67.9545
1.788	72.3432	4.36428	67.979
1.789	72.3668	4.3653	68.0015
1.79	72.3887	4.36614	68.0226
1.791	72.4093	4.36688	68.0424
1.792	72.4291	4.3676	68.0615
1.793	72.4486	4.36835	68.0802
1.794	72.4684	4.36913	68.0992
1.795	72.4891	4.36995	68.1192
1.796	72.5115	4.37082	68.1407
1.797	72.5365	4.37171	68.1648
1.798	72.5649	4.37263	68.1923
1.799	72.5974	4.37356	68.2238
1.8	72.6329	4.37449	68.2584
1.801	72.6668	4.37541	68.2914
1.802	72.6922	4.37631	68.3159
1.803	72.7052	4.37719	68.328
1.804	72.7056	4.37802	68.3276
1.805	72.6958	4.37882	68.317
1.806	72.6786	4.37956	68.299
1.807	72.6569	4.38023	68.2767
1.808	72.6325	4.38084	68.2517
1.809	72.606	4.38136	68.2247
1.81	72.5775	4.38177	68.1957
1.811	72.5465	4.38208	68.1645
1.812	72.5126	4.38224	68.1303
1.813	72.475	4.38224	68.0928
1.814	72.4334	4.38204	68.0513
1.815	72.3875	4.38163	68.0059
1.816	72.3377	4.381	67.9566
1.817	72.2849	4.38017	67.9047
1.818	72.231	4.3792	67.8518
1.819	72.1784	4.37815	67.8002
1.82	72.1291	4.37709	67.752
1.821	72.0847	4.37604	67.7086
1.822	72.046	4.37497	67.671
1.823	72.0137	4.37386	67.6398
1.824	71.9881	4.37266	67.6155
1.825	71.9698	4.37133	67.5984
1.826	71.959	4.36984	67.5891
1.827	71.9561	4.36817	67.588
1.828	71.9611	4.3663	67.5948
1.829	71.9727	4.36424	67.6085
1.83	71.9881	4.36202	67.6261
1.831	72.0032	4.35968	67.6435
1.832	72.0146	4.35729	67.6573
1.833	72.0207	4.35491	67.6658
1.834	72.021	4.35259	67.6684
1.835	72.0156	4.35038	67.6653
1.836	72.0047	4.34829	67.6564
1.837	71.9886	4.34632	67.6422
1.838	71.9673	4.34446	67.6228
1.839	71.9411	4.34269	67.5984
1.84	71.91	4.34097	67.569
1.841	71.874	4.33927	67.5347
1.842	71.8332	4.33756	67.4956
1.843	71.7874	4.3358	67.4516
1.844	71.7365	4.33395	67.4026
1.845	71.6805	4.33196	67.3485
1.846	71.6191	4.32979	67.2893
1.847	71.552	4.32736	67.2247
1.848	71.4792	4.32464	67.1545
1.849	71.4003	4.32161	67.0787
1.85	71.3157	4.31839	66.9973
1.851	71.2258	4.31535	66.9105
1.852	71.1321	4.3129	66.8192
1.853	71.0366	4.31123	66.7253
1.854	70.9415	4.31033	66.6312
1.855	70.8491	4.31013	66.539
1.856	70.7608	4.31057	66.4503
1.857	70.6771	4.31161	66.3655
1.858	70.5978	4.31322	66.2846
1.859	70.5222	4.31539	66.2069
1.86	70.4497	4.31812	66.1316
1.861	70.3794	4.32145	66.0579
1.862	70.3101	4.32537	65.9847
1.863	70.2406	4.32975	65.9109
1.864	70.169	4.33408	65.8349
1.865	70.0925	4.33765	65.7549
1.866	70.008	4.34004	65.668
1.867	69.911	4.34095	65.57
1.868	69.7927	4.33995	65.4527
1.869	69.6417	4.33639	65.3053
1.87	69.512	4.33362	65.1783
1.871	69.4102	4.33213	65.0781
1.872	69.3267	4.33137	64.9953
1.873	69.2561	4.33109	64.925
1.874	69.1954	4.33116	64.8643
1.875	69.1424	4.33149	64.811
1.876	69.0954	4.33203	64.7634
1.877	69.0531	4.33276	64.7203
1.878	69.0142	4.33364	64.6805
1.879	68.9778	4.33465	64.6431
1.88	68.9429	4.33576	64.6071
1.881	68.9086	4.33692	64.5717
1.882	68.874	4.33809	64.5359
1.883	68.8381	4.33915	64.4989
1.884	68.7997	4.33997	64.4597
1.885	68.7576	4.34031	64.4173
1.886	68.7103	4.33987	64.3704
1.887	68.6564	4.33834	64.318
1.888	68.5959	4.3365	64.2594
1.889	68.5313	4.33584	64.1954
1.89	68.4674	4.33622	64.1312
1.891	68.4111	4.33732	64.0738
1.892	68.366	4.33894	64.027
1.893	68.3319	4.34094	63.9909
1.894	68.3076	4.34324	63.9644
1.895	68.2921	4.34576	63.9463
1.896	68.2841	4.34848	63.9357
1.897	68.2831	4.35138	63.9317
1.898	68.2884	4.35444	63.934
1.899	68.2996	4.35768	63.9419
1.9	68.3163	4.36113	63.9552
1.901	68.338	4.3648	63.9732
1.902	68.3641	4.36876	63.9954
1.903	68.3937	4.37306	64.0206
1.904	68.4253	4.37777	64.0475
1.905	68.4573	4.38298	64.0743
1.906	68.4882	4.38868	64.0995
1.907	68.5168	4.3948	64.122
1.908	68.5418	4.40105	64.1407
1.909	68.5626	4.40715	64.1555
1.91	68.579	4.41295	64.166
1.911	68.5908	4.4184	64.1724
1.912	68.5983	4.42354	64.1748
1.913	68.6017	4.4284	64.1733
1.914	68.6012	4.43301	64.1682
1.915	68.5971	4.4374	64.1597
1.916	68.5896	4.4416	64.148
1.917	68.5791	4.44562	64.1335
1.918	68.5657	4.44947	64.1162
1.919	68.5496	4.45317	64.0965
1.92	68.5311	4.45674	64.0744
1.921	68.5103	4.46016	64.0501
1.922	68.4873	4.46346	64.0239
1.923	68.4624	4.46662	63.9957
1.924	68.4355	4.46967	63.9659
1.925	68.4069	4.47259	63.9343
1.926	68.3766	4.47539	63.9012
1.927	68.3447	4.47806	63.8667
1.928	68.3113	4.48059	63.8307
1.929	68.2765	4.48299	63.7935
1.93	68.2403	4.48524	63.755
1.931	68.2029	4.48733	63.7156
1.932	68.1644	4.48922	63.6752
1.933	68.1251	4.49091	63.6341
1.934	68.0851	4.49236	63.5928
1.935	68.0451	4.49352	63.5515
1.936	68.0053	4.49434	63.511
1.937	67.9667	4.49477	63.4719
1.938	67.9301	4.49476	63.4354
1.939	67.8967	4.49431	63.4023
1.94	67.8673	4.49351	63.3738
1.941	67.8428	4.49264	63.3501
1.942	67.8228	4.49196	63.3308
1.943	67.8064	4.49165	63.3147
1.944	67.7917	4.49172	63.3
1.945	67.7775	4.49212	63.2854
1.946	67.7626	4.49278	63.2698
1.947	67.7464	4.49367	63.2528
1.948	67.7288	4.49471	63.234
1.949	67.7094	4.49588	63.2135
1.95	67.6884	4.49715	63.1913
1.951	67.6659	4.49847	63.1674
1.952	67.6418	4.49983	63.142
1.953	67.6164	4.50121	63.1152
1.954	67.5898	4.50258	63.0872
1.955	67.562	4.50392	63.0581
1.956	67.5334	4.50521	63.0282
1.957	67.5039	4.50644	62.9975
1.958	67.4739	4.50757	62.9663
1.959	67.4433	4.50859	62.9348
1.96	67.4126	4.50949	62.9031
1.961	67.3817	4.51025	62.8714
1.962	67.3509	4.51085	62.8401
1.963	67.3205	4.51129	62.8092
1.964	67.2905	4.51155	62.779
1.965	67.2614	4.51163	62.7498
1.966	67.2333	4.51152	62.7218
1.967	67.2065	4.51122	62.6953
1.968	67.1813	4.51073	62.6705
1.969	67.1576	4.51004	62.6476
1.97	67.1353	4.50916	62.6261
1.971	67.1137	4.50809	62.6056
1.972	67.0927	4.50684	62.5859
1.973	67.0729	4.50542	62.5675
1.974	67.0556	4.50384	62.5517
1.975	67.0411	4.50213	62.5389
1.976	67.0292	4.50031	62.5289
1.977	67.0197	4.49843	62.5213
1.978	67.0123	4.49655	62.5157
1.979	67.0066	4.49475	62.5118
1.98	67.0025	4.49317	62.5093
1.981	67	4.49195	62.508
1.982	66.9991	4.49129	62.5078
1.983	66.9999	4.49137	62.5085
1.984	67.0024	4.49228	62.5102
1.985	67.0065	4.49382	62.5127
1.986	67.0115	4.49539	62.5161
1.987	67.0171	4.49661	62.5205
1.988	67.0233	4.49741	62.5259
1.989	67.0304	4.49783	62.5326
1.99	67.0385	4.49792	62.5406
1.991	67.0479	4.49772	62.5502
1.992	67.0589	4.49725	62.5616
1.993	67.0717	4.49654	62.5751
1.994	67.0866	4.49559	62.591
1.995	67.1039	4.49441	62.6095
1.996	67.1238	4.493	62.6308
1.997	67.1464	4.49137	62.655
1.998	67.1715	4.48951	62.682
1.999	67.1987	4.48741	62.7112
2	67.2273	4.48507	62.7422

## Sheet: Figure 3c
Frequency(THz)	Primary SE (dB)	Frequency(THz)	After bending 500 time SE (dB)
0.1	18.7996	0.1	18.1403
0.101	18.919	0.101	18.2511
0.102	19.0383	0.102	18.3618
0.103	19.1575	0.103	18.4724
0.104	19.2767	0.104	18.583
0.105	19.3959	0.105	18.6935
0.106	19.515	0.106	18.804
0.107	19.6342	0.107	18.9144
0.108	19.7533	0.108	19.0247
0.109	19.8723	0.109	19.1349
0.11	19.9913	0.11	19.2451
0.111	20.1103	0.111	19.3552
0.112	20.2292	0.112	19.4653
0.113	20.3482	0.113	19.5752
0.114	20.467	0.114	19.6852
0.115	20.5859	0.115	19.795
0.116	20.7047	0.116	19.9047
0.117	20.8235	0.117	20.0145
0.118	20.9422	0.118	20.1241
0.119	21.061	0.119	20.2337
0.12	21.1796	0.12	20.3431
0.121	21.2983	0.121	20.4526
0.122	21.4169	0.122	20.5619
0.123	21.5355	0.123	20.6712
0.124	21.6541	0.124	20.7804
0.125	21.7726	0.125	20.8896
0.126	21.891	0.126	20.9987
0.127	22.0095	0.127	21.1077
0.128	22.1279	0.128	21.2167
0.129	22.2463	0.129	21.3255
0.13	22.3647	0.13	21.4343
0.131	22.483	0.131	21.5431
0.132	22.6013	0.132	21.6518
0.133	22.7195	0.133	21.7604
0.134	22.8377	0.134	21.8689
0.135	22.9559	0.135	21.9774
0.136	23.074	0.136	22.0858
0.137	23.1922	0.137	22.1941
0.138	23.3102	0.138	22.3024
0.139	23.4283	0.139	22.4106
0.14	23.5463	0.14	22.5187
0.141	23.6643	0.141	22.6268
0.142	23.7823	0.142	22.7348
0.143	23.9002	0.143	22.8427
0.144	24.0181	0.144	22.9505
0.145	24.1359	0.145	23.0583
0.146	24.2537	0.146	23.1661
0.147	24.3715	0.147	23.2737
0.148	24.4893	0.148	23.3813
0.149	24.607	0.149	23.4888
0.15	24.7247	0.15	23.5963
0.151	24.847	0.151	23.7047
0.152	24.9683	0.152	23.8121
0.153	25.0886	0.153	23.9186
0.154	25.208	0.154	24.0243
0.155	25.3267	0.155	24.129
0.156	25.4446	0.156	24.233
0.157	25.5619	0.157	24.3362
0.158	25.6785	0.158	24.4387
0.159	25.7945	0.159	24.5404
0.16	25.9099	0.16	24.6414
0.161	26.0247	0.161	24.7416
0.162	26.1388	0.162	24.8411
0.163	26.2524	0.163	24.9398
0.164	26.3652	0.164	25.0376
0.165	26.4774	0.165	25.1347
0.166	26.5889	0.166	25.231
0.167	26.6996	0.167	25.3264
0.168	26.8095	0.168	25.421
0.169	26.9187	0.169	25.5147
0.17	27.027	0.17	25.6075
0.171	27.1344	0.171	25.6993
0.172	27.2409	0.172	25.7903
0.173	27.3464	0.173	25.8803
0.174	27.451	0.174	25.9695
0.175	27.5546	0.175	26.0576
0.176	27.6573	0.176	26.145
0.177	27.7589	0.177	26.2314
0.178	27.8597	0.178	26.317
0.179	27.9595	0.179	26.4019
0.18	28.0585	0.18	26.4861
0.181	28.1568	0.181	26.5697
0.182	28.2544	0.182	26.653
0.183	28.3516	0.183	26.7361
0.184	28.4486	0.184	26.8192
0.185	28.5457	0.185	26.9027
0.186	28.6432	0.186	26.987
0.187	28.7416	0.187	27.0725
0.188	28.8415	0.188	27.1599
0.189	28.9436	0.189	27.2499
0.19	29.0487	0.19	27.3434
0.191	29.1579	0.191	27.4415
0.192	29.2721	0.192	27.5452
0.193	29.3922	0.193	27.6553
0.194	29.5179	0.194	27.7715
0.195	29.6473	0.195	27.8912
0.196	29.7764	0.196	28.0103
0.197	29.9019	0.197	28.1256
0.198	30.0227	0.198	28.2362
0.199	30.1386	0.199	28.3423
0.2	30.2505	0.2	28.4446
0.201	30.359	0.201	28.5441
0.202	30.4651	0.202	28.6416
0.203	30.5695	0.203	28.7379
0.204	30.673	0.204	28.8337
0.205	30.7761	0.205	28.9298
0.206	30.8796	0.206	29.0268
0.207	30.9841	0.207	29.1254
0.208	31.0904	0.208	29.2264
0.209	31.1993	0.209	29.3307
0.21	31.3116	0.21	29.4393
0.211	31.4285	0.211	29.5535
0.212	31.5514	0.212	29.6749
0.213	31.6821	0.213	29.8058
0.214	31.823	0.214	29.9491
0.215	31.9771	0.215	30.1088
0.216	32.1462	0.216	30.283
0.217	32.3209	0.217	30.4516
0.218	32.4849	0.218	30.6052
0.219	32.6356	0.219	30.7459
0.22	32.7752	0.22	30.8764
0.221	32.9057	0.221	30.9988
0.222	33.0289	0.222	31.1143
0.223	33.1458	0.223	31.224
0.224	33.2574	0.224	31.3288
0.225	33.3645	0.225	31.4294
0.226	33.4678	0.226	31.5264
0.227	33.568	0.227	31.6203
0.228	33.6655	0.228	31.7117
0.229	33.7609	0.229	31.801
0.23	33.8547	0.23	31.8887
0.231	33.9474	0.231	31.9751
0.232	34.0393	0.232	32.0607
0.233	34.1309	0.233	32.1457
0.234	34.2224	0.234	32.2304
0.235	34.3141	0.235	32.3151
0.236	34.4062	0.236	32.3999
0.237	34.4989	0.237	32.485
0.238	34.5922	0.238	32.5704
0.239	34.6863	0.239	32.6561
0.24	34.7812	0.24	32.7423
0.241	34.8767	0.241	32.8289
0.242	34.9729	0.242	32.9158
0.243	35.0698	0.243	33.0031
0.244	35.1672	0.244	33.0906
0.245	35.2651	0.245	33.1784
0.246	35.3635	0.246	33.2664
0.247	35.4622	0.247	33.3546
0.248	35.5612	0.248	33.4429
0.249	35.6606	0.249	33.5313
0.25	35.7602	0.25	33.6199
0.251	35.86	0.251	33.7085
0.252	35.9601	0.252	33.7973
0.253	36.0604	0.253	33.8863
0.254	36.161	0.254	33.9755
0.255	36.2619	0.255	34.0648
0.256	36.3632	0.256	34.1545
0.257	36.4649	0.257	34.2445
0.258	36.5671	0.258	34.3349
0.259	36.6697	0.259	34.4258
0.26	36.773	0.26	34.5171
0.261	36.8769	0.261	34.6091
0.262	36.9816	0.262	34.7016
0.263	37.087	0.263	34.7949
0.264	37.1931	0.264	34.8888
0.265	37.3001	0.265	34.9834
0.266	37.4079	0.266	35.0788
0.267	37.5164	0.267	35.1749
0.268	37.6257	0.268	35.2716
0.269	37.7357	0.269	35.3689
0.27	37.8461	0.27	35.4666
0.271	37.957	0.271	35.5648
0.272	38.0682	0.272	35.6631
0.273	38.1794	0.273	35.7616
0.274	38.2905	0.274	35.86
0.275	38.4014	0.275	35.9582
0.276	38.5117	0.276	36.0561
0.277	38.6213	0.277	36.1534
0.278	38.7301	0.278	36.25
0.279	38.8378	0.279	36.3458
0.28	38.9443	0.28	36.4406
0.281	39.0493	0.281	36.5344
0.282	39.1529	0.282	36.627
0.283	39.2548	0.283	36.7183
0.284	39.355	0.284	36.8083
0.285	39.4532	0.285	36.897
0.286	39.5496	0.286	36.9842
0.287	39.6439	0.287	37.0699
0.288	39.7361	0.288	37.1541
0.289	39.8261	0.289	37.2368
0.29	39.9139	0.29	37.3179
0.291	39.9994	0.291	37.3974
0.292	40.0827	0.292	37.4753
0.293	40.1636	0.293	37.5516
0.294	40.2421	0.294	37.6263
0.295	40.3182	0.295	37.6993
0.296	40.392	0.296	37.7707
0.297	40.4634	0.297	37.8405
0.298	40.5326	0.298	37.9086
0.299	40.5996	0.299	37.9751
0.3	40.6645	0.3	38.04
0.301	40.7276	0.301	38.1032
0.302	40.7889	0.302	38.1649
0.303	40.8489	0.303	38.225
0.304	40.9078	0.304	38.2837
0.305	40.9658	0.305	38.3411
0.306	41.0233	0.306	38.3973
0.307	41.0807	0.307	38.4525
0.308	41.1382	0.308	38.5068
0.309	41.196	0.309	38.5605
0.31	41.2545	0.31	38.6138
0.311	41.3138	0.311	38.667
0.312	41.3741	0.312	38.7203
0.313	41.4355	0.313	38.774
0.314	41.4981	0.314	38.8282
0.315	41.5619	0.315	38.8832
0.316	41.627	0.316	38.939
0.317	41.6933	0.317	38.9958
0.318	41.7609	0.318	39.0536
0.319	41.8298	0.319	39.1126
0.32	41.8998	0.32	39.1726
0.321	41.9709	0.321	39.2336
0.322	42.0431	0.322	39.2957
0.323	42.1162	0.323	39.3587
0.324	42.1902	0.324	39.4226
0.325	42.265	0.325	39.4872
0.326	42.3406	0.326	39.5526
0.327	42.4167	0.327	39.6186
0.328	42.4934	0.328	39.6852
0.329	42.5705	0.329	39.7522
0.33	42.648	0.33	39.8195
0.331	42.7258	0.331	39.8872
0.332	42.8038	0.332	39.955
0.333	42.8819	0.333	40.023
0.334	42.9602	0.334	40.0912
0.335	43.0385	0.335	40.1593
0.336	43.1168	0.336	40.2275
0.337	43.1951	0.337	40.2956
0.338	43.2733	0.338	40.3637
0.339	43.3514	0.339	40.4317
0.34	43.4294	0.34	40.4996
0.341	43.5072	0.341	40.5674
0.342	43.5848	0.342	40.6352
0.343	43.6623	0.343	40.7028
0.344	43.7395	0.344	40.7705
0.345	43.8165	0.345	40.8381
0.346	43.8933	0.346	40.9058
0.347	43.9698	0.347	40.9735
0.348	44.046	0.348	41.0413
0.349	44.1218	0.349	41.1092
0.35	44.1973	0.35	41.1773
0.351	44.2724	0.351	41.2455
0.352	44.347	0.352	41.3139
0.353	44.4212	0.353	41.3826
0.354	44.4949	0.354	41.4514
0.355	44.5681	0.355	41.5204
0.356	44.6408	0.356	41.5896
0.357	44.7129	0.357	41.6589
0.358	44.7843	0.358	41.7285
0.359	44.8552	0.359	41.7981
0.36	44.9255	0.36	41.8679
0.361	44.9951	0.361	41.9378
0.362	45.0641	0.362	42.0077
0.363	45.1325	0.363	42.0778
0.364	45.2003	0.364	42.1478
0.365	45.2674	0.365	42.218
0.366	45.3341	0.366	42.2881
0.367	45.4002	0.367	42.3583
0.368	45.4658	0.368	42.4284
0.369	45.5309	0.369	42.4986
0.37	45.5956	0.37	42.5688
0.371	45.66	0.371	42.6391
0.372	45.7239	0.372	42.7093
0.373	45.7875	0.373	42.7796
0.374	45.8509	0.374	42.8499
0.375	45.9139	0.375	42.9202
0.376	45.9768	0.376	42.9905
0.377	46.0393	0.377	43.0608
0.378	46.1016	0.378	43.1311
0.379	46.1637	0.379	43.2013
0.38	46.2255	0.38	43.2716
0.381	46.287	0.381	43.3417
0.382	46.3481	0.382	43.4118
0.383	46.409	0.383	43.4817
0.384	46.4694	0.384	43.5515
0.385	46.5295	0.385	43.6211
0.386	46.5892	0.386	43.6906
0.387	46.6484	0.387	43.7599
0.388	46.7073	0.388	43.8289
0.389	46.7657	0.389	43.8978
0.39	46.8237	0.39	43.9666
0.391	46.8815	0.391	44.0352
0.392	46.9389	0.392	44.1037
0.393	46.996	0.393	44.1722
0.394	47.0529	0.394	44.2406
0.395	47.1097	0.395	44.3091
0.396	47.1665	0.396	44.3777
0.397	47.2232	0.397	44.4464
0.398	47.2801	0.398	44.5153
0.399	47.337	0.399	44.5844
0.4	47.3942	0.4	44.6538
0.401	47.4517	0.401	44.7234
0.402	47.5095	0.402	44.7934
0.403	47.5676	0.403	44.8636
0.404	47.6261	0.404	44.9341
0.405	47.685	0.405	45.0048
0.406	47.7443	0.406	45.0757
0.407	47.804	0.407	45.1467
0.408	47.864	0.408	45.2178
0.409	47.9243	0.409	45.289
0.41	47.985	0.41	45.3601
0.411	48.0459	0.411	45.4311
0.412	48.1069	0.412	45.502
0.413	48.1681	0.413	45.5726
0.414	48.2293	0.414	45.643
0.415	48.2905	0.415	45.7131
0.416	48.3516	0.416	45.7828
0.417	48.4123	0.417	45.852
0.418	48.4727	0.418	45.9208
0.419	48.5327	0.419	45.9891
0.42	48.5921	0.42	46.0567
0.421	48.6507	0.421	46.1238
0.422	48.7086	0.422	46.1902
0.423	48.7657	0.423	46.2558
0.424	48.8218	0.424	46.3208
0.425	48.877	0.425	46.3849
0.426	48.9313	0.426	46.4483
0.427	48.9846	0.427	46.511
0.428	49.0369	0.428	46.5729
0.429	49.0884	0.429	46.6342
0.43	49.139	0.43	46.6948
0.431	49.1888	0.431	46.7548
0.432	49.2379	0.432	46.8144
0.433	49.2864	0.433	46.8736
0.434	49.3343	0.434	46.9325
0.435	49.3818	0.435	46.9912
0.436	49.4288	0.436	47.0498
0.437	49.4756	0.437	47.1084
0.438	49.5221	0.438	47.1671
0.439	49.5684	0.439	47.226
0.44	49.6147	0.44	47.2851
0.441	49.6609	0.441	47.3445
0.442	49.7071	0.442	47.4042
0.443	49.7534	0.443	47.4644
0.444	49.7998	0.444	47.5249
0.445	49.8462	0.445	47.5859
0.446	49.8928	0.446	47.6472
0.447	49.9396	0.447	47.709
0.448	49.9864	0.448	47.7712
0.449	50.0333	0.449	47.8337
0.45	50.0803	0.45	47.8965
0.451	50.1273	0.451	47.9597
0.452	50.1744	0.452	48.0231
0.453	50.2213	0.453	48.0867
0.454	50.2681	0.454	48.1504
0.455	50.3147	0.455	48.2142
0.456	50.3611	0.456	48.2781
0.457	50.4071	0.457	48.3419
0.458	50.4527	0.458	48.4056
0.459	50.4979	0.459	48.4692
0.46	50.5425	0.46	48.5326
0.461	50.5865	0.461	48.5958
0.462	50.6299	0.462	48.6587
0.463	50.6725	0.463	48.7212
0.464	50.7144	0.464	48.7833
0.465	50.7555	0.465	48.8449
0.466	50.7957	0.466	48.9061
0.467	50.835	0.467	48.9667
0.468	50.8734	0.468	49.0268
0.469	50.9108	0.469	49.0863
0.47	50.9473	0.47	49.1452
0.471	50.9829	0.471	49.2034
0.472	51.0174	0.472	49.261
0.473	51.051	0.473	49.3179
0.474	51.0836	0.474	49.3742
0.475	51.1152	0.475	49.4297
0.476	51.1459	0.476	49.4846
0.477	51.1754	0.477	49.5387
0.478	51.204	0.478	49.5921
0.479	51.2316	0.479	49.6447
0.48	51.2581	0.48	49.6966
0.481	51.2835	0.481	49.7478
0.482	51.3078	0.482	49.7982
0.483	51.331	0.483	49.8478
0.484	51.3531	0.484	49.8965
0.485	51.374	0.485	49.9445
0.486	51.3937	0.486	49.9917
0.487	51.4122	0.487	50.038
0.488	51.4296	0.488	50.0835
0.489	51.4461	0.489	50.1282
0.49	51.4619	0.49	50.1722
0.491	51.4774	0.491	50.2154
0.492	51.4931	0.492	50.2579
0.493	51.5098	0.493	50.3
0.494	51.5282	0.494	50.3416
0.495	51.5492	0.495	50.383
0.496	51.5735	0.496	50.4245
0.497	51.6015	0.497	50.4661
0.498	51.6336	0.498	50.5083
0.499	51.6698	0.499	50.5512
0.5	51.7102	0.5	50.595
0.501	51.7545	0.501	50.6401
0.502	51.8026	0.502	50.6864
0.503	51.8543	0.503	50.7342
0.504	51.9091	0.504	50.7834
0.505	51.967	0.505	50.8342
0.506	52.0276	0.506	50.8863
0.507	52.0906	0.507	50.9399
0.508	52.1558	0.508	50.9947
0.509	52.2229	0.509	51.0508
0.51	52.2918	0.51	51.1079
0.511	52.3622	0.511	51.166
0.512	52.4338	0.512	51.2249
0.513	52.5066	0.513	51.2845
0.514	52.5802	0.514	51.3447
0.515	52.6546	0.515	51.4054
0.516	52.7296	0.516	51.4664
0.517	52.8049	0.517	51.5276
0.518	52.8805	0.518	51.5889
0.519	52.9562	0.519	51.6502
0.52	53.0319	0.52	51.7114
0.521	53.1074	0.521	51.7725
0.522	53.1826	0.522	51.8332
0.523	53.2574	0.523	51.8935
0.524	53.3315	0.524	51.9533
0.525	53.4049	0.525	52.0125
0.526	53.4774	0.526	52.0709
0.527	53.5489	0.527	52.1285
0.528	53.6191	0.528	52.1851
0.529	53.688	0.529	52.2407
0.53	53.7553	0.53	52.2951
0.531	53.8211	0.531	52.3482
0.532	53.8853	0.532	52.3999
0.533	53.9479	0.533	52.45
0.534	54.0091	0.534	52.4987
0.535	54.0691	0.535	52.5459
0.536	54.1284	0.536	52.5917
0.537	54.1873	0.537	52.6363
0.538	54.2465	0.538	52.6799
0.539	54.3064	0.539	52.7228
0.54	54.3672	0.54	52.7655
0.541	54.4293	0.541	52.8085
0.542	54.4925	0.542	52.852
0.543	54.557	0.543	52.8966
0.544	54.6225	0.544	52.9423
0.545	54.6889	0.545	52.9894
0.546	54.7559	0.546	53.038
0.547	54.8234	0.547	53.0879
0.548	54.891	0.548	53.1394
0.549	54.9586	0.549	53.1921
0.55	55.026	0.55	53.246
0.551	55.0931	0.551	53.3011
0.552	55.1596	0.552	53.3572
0.553	55.2255	0.553	53.4142
0.554	55.2906	0.554	53.472
0.555	55.3549	0.555	53.5305
0.556	55.4183	0.556	53.5896
0.557	55.4809	0.557	53.6493
0.558	55.5426	0.558	53.7094
0.559	55.6036	0.559	53.77
0.56	55.6637	0.56	53.8308
0.561	55.7232	0.561	53.8918
0.562	55.7821	0.562	53.9531
0.563	55.8405	0.563	54.0144
0.564	55.8984	0.564	54.0758
0.565	55.9559	0.565	54.1371
0.566	56.0132	0.566	54.1983
0.567	56.0701	0.567	54.2593
0.568	56.1268	0.568	54.3201
0.569	56.1832	0.569	54.3805
0.57	56.2394	0.57	54.4405
0.571	56.2953	0.571	54.5
0.572	56.3509	0.572	54.5589
0.573	56.406	0.573	54.6172
0.574	56.4607	0.574	54.6748
0.575	56.5149	0.575	54.7317
0.576	56.5685	0.576	54.7876
0.577	56.6213	0.577	54.8427
0.578	56.6732	0.578	54.8967
0.579	56.7242	0.579	54.9497
0.58	56.7741	0.58	55.0015
0.581	56.8227	0.581	55.0521
0.582	56.8699	0.582	55.1013
0.583	56.9155	0.583	55.1493
0.584	56.9594	0.584	55.1957
0.585	57.0014	0.585	55.2406
0.586	57.0414	0.586	55.2839
0.587	57.0795	0.587	55.3255
0.588	57.1162	0.588	55.3653
0.589	57.1527	0.589	55.4033
0.59	57.1907	0.59	55.4395
0.591	57.2328	0.591	55.4739
0.592	57.2813	0.592	55.5067
0.593	57.3376	0.593	55.5386
0.594	57.4023	0.594	55.5701
0.595	57.4753	0.595	55.6026
0.596	57.5564	0.596	55.6375
0.597	57.645	0.597	55.6761
0.598	57.7409	0.598	55.7198
0.599	57.8433	0.599	55.7691
0.6	57.9518	0.6	55.8243
0.601	58.0659	0.601	55.8855
0.602	58.185	0.602	55.9526
0.603	58.3087	0.603	56.0251
0.604	58.4364	0.604	56.1027
0.605	58.5675	0.605	56.1851
0.606	58.7014	0.606	56.2719
0.607	58.8376	0.607	56.3625
0.608	58.9755	0.608	56.4567
0.609	59.1146	0.609	56.554
0.61	59.2544	0.61	56.6539
0.611	59.3946	0.611	56.7561
0.612	59.5346	0.612	56.86
0.613	59.6742	0.613	56.9653
0.614	59.8131	0.614	57.0715
0.615	59.9511	0.615	57.1784
0.616	60.0878	0.616	57.2856
0.617	60.2233	0.617	57.3929
0.618	60.3574	0.618	57.5001
0.619	60.4899	0.619	57.6068
0.62	60.6208	0.62	57.7131
0.621	60.7501	0.621	57.8189
0.622	60.8777	0.622	57.924
0.623	61.0036	0.623	58.0285
0.624	61.1279	0.624	58.1324
0.625	61.2505	0.625	58.2356
0.626	61.3715	0.626	58.3382
0.627	61.4909	0.627	58.4403
0.628	61.6087	0.628	58.5419
0.629	61.7249	0.629	58.643
0.63	61.8396	0.63	58.7437
0.631	61.9528	0.631	58.8441
0.632	62.0644	0.632	58.9442
0.633	62.1746	0.633	59.0441
0.634	62.2832	0.634	59.1437
0.635	62.3903	0.635	59.2432
0.636	62.4958	0.636	59.3426
0.637	62.5998	0.637	59.4418
0.638	62.7021	0.638	59.541
0.639	62.8028	0.639	59.6399
0.64	62.9018	0.64	59.7388
0.641	62.999	0.641	59.8374
0.642	63.0945	0.642	59.9357
0.643	63.1881	0.643	60.0337
0.644	63.28	0.644	60.1312
0.645	63.37	0.645	60.2282
0.646	63.4582	0.646	60.3246
0.647	63.5447	0.647	60.4202
0.648	63.6296	0.648	60.5148
0.649	63.7128	0.649	60.6084
0.65	63.7945	0.65	60.7008
0.651	63.8747	0.651	60.7918
0.652	63.9536	0.652	60.8813
0.653	64.0311	0.653	60.9692
0.654	64.1073	0.654	61.0553
0.655	64.1822	0.655	61.1396
0.656	64.2558	0.656	61.2218
0.657	64.3279	0.657	61.3018
0.658	64.3984	0.658	61.3795
0.659	64.4674	0.659	61.4548
0.66	64.5345	0.66	61.5275
0.661	64.5997	0.661	61.5975
0.662	64.6628	0.662	61.6646
0.663	64.7233	0.663	61.7286
0.664	64.7813	0.664	61.7892
0.665	64.8362	0.665	61.8463
0.666	64.8879	0.666	61.8994
0.667	64.9358	0.667	61.9481
0.668	64.9798	0.668	61.992
0.669	65.0195	0.669	62.0303
0.67	65.0549	0.67	62.0623
0.671	65.0866	0.671	62.0871
0.672	65.1161	0.672	62.104
0.673	65.1462	0.673	62.1142
0.674	65.1799	0.674	62.1232
0.675	65.2193	0.675	62.1392
0.676	65.2651	0.676	62.1659
0.677	65.3172	0.677	62.2032
0.678	65.3751	0.678	62.2496
0.679	65.438	0.679	62.3039
0.68	65.5053	0.68	62.3646
0.681	65.5765	0.681	62.4308
0.682	65.6508	0.682	62.5017
0.683	65.7277	0.683	62.5766
0.684	65.8068	0.684	62.6547
0.685	65.8876	0.685	62.7356
0.686	65.9698	0.686	62.8187
0.687	66.0529	0.687	62.9036
0.688	66.1365	0.688	62.99
0.689	66.2204	0.689	63.0774
0.69	66.3043	0.69	63.1655
0.691	66.3878	0.691	63.254
0.692	66.4707	0.692	63.3426
0.693	66.5526	0.693	63.4309
0.694	66.6334	0.694	63.5188
0.695	66.7128	0.695	63.6059
0.696	66.7905	0.696	63.6921
0.697	66.8663	0.697	63.7771
0.698	66.94	0.698	63.8607
0.699	67.0112	0.699	63.9428
0.7	67.0799	0.7	64.0232
0.701	67.1457	0.701	64.1019
0.702	67.2085	0.702	64.1788
0.703	67.268	0.703	64.2539
0.704	67.3241	0.704	64.3272
0.705	67.3765	0.705	64.3987
0.706	67.425	0.706	64.4686
0.707	67.4695	0.707	64.537
0.708	67.5097	0.708	64.6041
0.709	67.5455	0.709	64.6699
0.71	67.5766	0.71	64.7348
0.711	67.603	0.711	64.7988
0.712	67.6246	0.712	64.8622
0.713	67.6413	0.713	64.925
0.714	67.6538	0.714	64.9874
0.715	67.6627	0.715	65.0494
0.716	67.6697	0.716	65.1112
0.717	67.6766	0.717	65.1727
0.718	67.6853	0.718	65.2339
0.719	67.697	0.719	65.2948
0.72	67.7124	0.72	65.3552
0.721	67.7316	0.721	65.4151
0.722	67.7542	0.722	65.4744
0.723	67.7798	0.723	65.5328
0.724	67.808	0.724	65.5903
0.725	67.8382	0.725	65.6465
0.726	67.87	0.726	65.7014
0.727	67.9028	0.727	65.7545
0.728	67.9363	0.728	65.8058
0.729	67.97	0.729	65.8549
0.73	68.0035	0.73	65.9016
0.731	68.0364	0.731	65.9456
0.732	68.0683	0.732	65.9867
0.733	68.099	0.733	66.0249
0.734	68.1282	0.734	66.0604
0.735	68.1555	0.735	66.0936
0.736	68.1807	0.736	66.1255
0.737	68.2039	0.737	66.1574
0.738	68.2249	0.738	66.1906
0.739	68.2441	0.739	66.2261
0.74	68.2618	0.74	66.2647
0.741	68.279	0.741	66.3064
0.742	68.2963	0.742	66.3514
0.743	68.3149	0.743	66.3991
0.744	68.3354	0.744	66.4493
0.745	68.3586	0.745	66.5014
0.746	68.3847	0.746	66.5552
0.747	68.4137	0.747	66.61
0.748	68.4456	0.748	66.6656
0.749	68.4802	0.749	66.7216
0.75	68.5171	0.75	66.7776
0.751	68.5561	0.751	66.8333
0.752	68.5968	0.752	66.8884
0.753	68.639	0.753	66.9427
0.754	68.6824	0.754	66.9958
0.755	68.7267	0.755	67.0476
0.756	68.7715	0.756	67.0979
0.757	68.8167	0.757	67.1463
0.758	68.862	0.758	67.1928
0.759	68.9072	0.759	67.2371
0.76	68.952	0.76	67.2791
0.761	68.9962	0.761	67.3186
0.762	69.0395	0.762	67.3554
0.763	69.0817	0.763	67.3894
0.764	69.1225	0.764	67.4205
0.765	69.1618	0.765	67.4484
0.766	69.1992	0.766	67.4732
0.767	69.2344	0.767	67.4946
0.768	69.2671	0.768	67.5127
0.769	69.2968	0.769	67.5274
0.77	69.3232	0.77	67.5387
0.771	69.3456	0.771	67.5468
0.772	69.3631	0.772	67.5517
0.773	69.3748	0.773	67.5537
0.774	69.379	0.774	67.5533
0.775	69.373	0.775	67.5508
0.776	69.3511	0.776	67.5467
0.777	69.2979	0.777	67.5417
0.778	69.2308	0.778	67.5362
0.779	69.2147	0.779	67.5306
0.78	69.2235	0.78	67.5253
0.781	69.2492	0.781	67.5205
0.782	69.2879	0.782	67.5162
0.783	69.3372	0.783	67.5127
0.784	69.3956	0.784	67.5097
0.785	69.4622	0.785	67.5075
0.786	69.5361	0.786	67.5059
0.787	69.617	0.787	67.5052
0.788	69.7044	0.788	67.5056
0.789	69.7979	0.789	67.5078
0.79	69.8973	0.79	67.5124
0.791	70.0021	0.791	67.5202
0.792	70.1119	0.792	67.5322
0.793	70.226	0.793	67.549
0.794	70.3436	0.794	67.571
0.795	70.4635	0.795	67.5984
0.796	70.585	0.796	67.6311
0.797	70.7068	0.797	67.6685
0.798	70.8283	0.798	67.7103
0.799	70.9487	0.799	67.7559
0.8	71.0676	0.8	67.8047
0.801	71.1846	0.801	67.8559
0.802	71.2994	0.802	67.9091
0.803	71.4119	0.803	67.9636
0.804	71.5219	0.804	68.019
0.805	71.6293	0.805	68.0747
0.806	71.734	0.806	68.1304
0.807	71.836	0.807	68.1859
0.808	71.9352	0.808	68.2408
0.809	72.0317	0.809	68.2948
0.81	72.1252	0.81	68.348
0.811	72.2159	0.811	68.4
0.812	72.3038	0.812	68.4508
0.813	72.3888	0.813	68.5004
0.814	72.471	0.814	68.5486
0.815	72.5505	0.815	68.5955
0.816	72.6272	0.816	68.641
0.817	72.7013	0.817	68.6852
0.818	72.7728	0.818	68.7282
0.819	72.8418	0.819	68.7699
0.82	72.9085	0.82	68.8104
0.821	72.9729	0.821	68.8499
0.822	73.0354	0.822	68.8884
0.823	73.0959	0.823	68.926
0.824	73.1547	0.824	68.9629
0.825	73.2121	0.825	68.9992
0.826	73.2682	0.826	69.0351
0.827	73.3233	0.827	69.0708
0.828	73.3776	0.828	69.1063
0.829	73.4314	0.829	69.1419
0.83	73.4849	0.83	69.1779
0.831	73.5383	0.831	69.2142
0.832	73.5918	0.832	69.2512
0.833	73.6455	0.833	69.289
0.834	73.6994	0.834	69.3276
0.835	73.7533	0.835	69.3672
0.836	73.807	0.836	69.4077
0.837	73.86	0.837	69.4491
0.838	73.9118	0.838	69.4911
0.839	73.9617	0.839	69.5335
0.84	74.009	0.84	69.5758
0.841	74.0534	0.841	69.6175
0.842	74.0943	0.842	69.6579
0.843	74.1314	0.843	69.6966
0.844	74.1647	0.844	69.7329
0.845	74.194	0.845	69.7663
0.846	74.2193	0.846	69.7964
0.847	74.2407	0.847	69.8229
0.848	74.2583	0.848	69.8453
0.849	74.2721	0.849	69.8633
0.85	74.2823	0.85	69.8768
0.851	74.2889	0.851	69.8853
0.852	74.292	0.852	69.8884
0.853	74.2917	0.853	69.8858
0.854	74.2879	0.854	69.8768
0.855	74.2808	0.855	69.8607
0.856	74.2703	0.856	69.8364
0.857	74.2561	0.857	69.8021
0.858	74.2382	0.858	69.755
0.859	74.2164	0.859	69.6893
0.86	74.1903	0.86	69.5876
0.861	74.1597	0.861	69.4785
0.862	74.1244	0.862	69.4149
0.863	74.0848	0.863	69.3729
0.864	74.0422	0.864	69.3448
0.865	73.9993	0.865	69.3268
0.866	73.9596	0.866	69.3164
0.867	73.9259	0.867	69.312
0.868	73.8995	0.868	69.3125
0.869	73.8803	0.869	69.317
0.87	73.8679	0.87	69.3248
0.871	73.8617	0.871	69.3354
0.872	73.861	0.872	69.3483
0.873	73.8654	0.873	69.3633
0.874	73.8743	0.874	69.38
0.875	73.8875	0.875	69.3982
0.876	73.9045	0.876	69.4177
0.877	73.9252	0.877	69.4384
0.878	73.9494	0.878	69.4602
0.879	73.977	0.879	69.4831
0.88	74.008	0.88	69.5069
0.881	74.0425	0.881	69.5316
0.882	74.0803	0.882	69.5575
0.883	74.1219	0.883	69.5844
0.884	74.1672	0.884	69.6124
0.885	74.2165	0.885	69.6418
0.886	74.2702	0.886	69.6726
0.887	74.3284	0.887	69.7051
0.888	74.3912	0.888	69.7395
0.889	74.4583	0.889	69.7761
0.89	74.5287	0.89	69.815
0.891	74.6007	0.891	69.8567
0.892	74.6718	0.892	69.9013
0.893	74.7394	0.893	69.9489
0.894	74.8019	0.894	69.9993
0.895	74.8584	0.895	70.0521
0.896	74.9083	0.896	70.1063
0.897	74.9517	0.897	70.1608
0.898	74.9886	0.898	70.2142
0.899	75.0191	0.899	70.2655
0.9	75.0434	0.9	70.3139
0.901	75.0617	0.901	70.3591
0.902	75.0739	0.902	70.4011
0.903	75.0805	0.903	70.4399
0.904	75.0814	0.904	70.4759
0.905	75.0768	0.905	70.5093
0.906	75.067	0.906	70.5405
0.907	75.0521	0.907	70.5696
0.908	75.0324	0.908	70.597
0.909	75.0081	0.909	70.6231
0.91	74.9796	0.91	70.648
0.911	74.9473	0.911	70.672
0.912	74.9116	0.912	70.6953
0.913	74.873	0.913	70.7182
0.914	74.8319	0.914	70.7407
0.915	74.7888	0.915	70.763
0.916	74.7441	0.916	70.7853
0.917	74.698	0.917	70.8075
0.918	74.651	0.918	70.8298
0.919	74.6032	0.919	70.8521
0.92	74.5546	0.92	70.8744
0.921	74.5054	0.921	70.8967
0.922	74.4556	0.922	70.919
0.923	74.4052	0.923	70.9412
0.924	74.3543	0.924	70.9632
0.925	74.303	0.925	70.9848
0.926	74.2516	0.926	71.006
0.927	74.2004	0.927	71.0266
0.928	74.15	0.928	71.0464
0.929	74.1008	0.929	71.0654
0.93	74.0538	0.93	71.0834
0.931	74.0095	0.931	71.1001
0.932	73.9685	0.932	71.1155
0.933	73.9314	0.933	71.1293
0.934	73.8983	0.934	71.1414
0.935	73.8695	0.935	71.1515
0.936	73.8449	0.936	71.1594
0.937	73.8245	0.937	71.1649
0.938	73.8082	0.938	71.1677
0.939	73.7959	0.939	71.1678
0.94	73.7873	0.94	71.1648
0.941	73.7824	0.941	71.159
0.942	73.781	0.942	71.1505
0.943	73.7829	0.943	71.1403
0.944	73.7878	0.944	71.13
0.945	73.7955	0.945	71.1219
0.946	73.8057	0.946	71.1181
0.947	73.8179	0.947	71.1198
0.948	73.8317	0.948	71.1274
0.949	73.8465	0.949	71.1405
0.95	73.8613	0.95	71.1584
0.951	73.8753	0.951	71.1799
0.952	73.8874	0.952	71.2038
0.953	73.8967	0.953	71.2288
0.954	73.9023	0.954	71.2539
0.955	73.9035	0.955	71.2782
0.956	73.8998	0.956	71.301
0.957	73.8912	0.957	71.3219
0.958	73.8774	0.958	71.3406
0.959	73.8587	0.959	71.357
0.96	73.8353	0.96	71.3711
0.961	73.8074	0.961	71.3831
0.962	73.7752	0.962	71.393
0.963	73.7393	0.963	71.4011
0.964	73.6998	0.964	71.4076
0.965	73.6571	0.965	71.4128
0.966	73.6116	0.966	71.4172
0.967	73.5637	0.967	71.4211
0.968	73.5142	0.968	71.4251
0.969	73.4645	0.969	71.4298
0.97	73.4173	0.97	71.4359
0.971	73.3765	0.971	71.4442
0.972	73.3456	0.972	71.4559
0.973	73.3253	0.973	71.4715
0.974	73.3139	0.974	71.49
0.975	73.3079	0.975	71.506
0.976	73.3044	0.976	71.5124
0.977	73.3017	0.977	71.5086
0.978	73.2988	0.978	71.5004
0.979	73.2954	0.979	71.4927
0.98	73.2911	0.98	71.4874
0.981	73.286	0.981	71.4847
0.982	73.2799	0.982	71.4844
0.983	73.2727	0.983	71.4861
0.984	73.2646	0.984	71.4891
0.985	73.2554	0.985	71.4933
0.986	73.2451	0.986	71.4984
0.987	73.2337	0.987	71.5039
0.988	73.2213	0.988	71.5099
0.989	73.2078	0.989	71.516
0.99	73.1933	0.99	71.5222
0.991	73.1779	0.991	71.5284
0.992	73.1616	0.992	71.5345
0.993	73.1445	0.993	71.5404
0.994	73.1266	0.994	71.5461
0.995	73.108	0.995	71.5515
0.996	73.089	0.996	71.5566
0.997	73.0695	0.997	71.5613
0.998	73.0498	0.998	71.5657
0.999	73.0301	0.999	71.5697
1	73.0104	1	71.5732
1.001	72.9911	1.001	71.5763
1.002	72.9723	1.002	71.5787
1.003	72.9543	1.003	71.5804
1.004	72.9374	1.004	71.5813
1.005	72.9217	1.005	71.5812
1.006	72.9076	1.006	71.58
1.007	72.8952	1.007	71.5776
1.008	72.8846	1.008	71.574
1.009	72.8756	1.009	71.5696
1.01	72.8676	1.01	71.5653
1.011	72.8595	1.011	71.5622
1.012	72.8495	1.012	71.5614
1.013	72.8355	1.013	71.5627
1.014	72.8156	1.014	71.5654
1.015	72.7898	1.015	71.5684
1.016	72.7621	1.016	71.5709
1.017	72.7389	1.017	71.5723
1.018	72.7227	1.018	71.5723
1.019	72.7122	1.019	71.5706
1.02	72.7051	1.02	71.5674
1.021	72.6998	1.021	71.5625
1.022	72.6953	1.022	71.5561
1.023	72.6908	1.023	71.5484
1.024	72.6864	1.024	71.5395
1.025	72.6818	1.025	71.5295
1.026	72.6772	1.026	71.5188
1.027	72.6727	1.027	71.5077
1.028	72.6685	1.028	71.4963
1.029	72.6649	1.029	71.485
1.03	72.6621	1.03	71.4742
1.031	72.6604	1.031	71.4643
1.032	72.66	1.032	71.4555
1.033	72.6615	1.033	71.4482
1.034	72.6649	1.034	71.4427
1.035	72.6707	1.035	71.439
1.036	72.6793	1.036	71.4368
1.037	72.6907	1.037	71.4355
1.038	72.7054	1.038	71.4341
1.039	72.7232	1.039	71.4316
1.04	72.7442	1.04	71.4271
1.041	72.7679	1.041	71.4203
1.042	72.7938	1.042	71.4111
1.043	72.8208	1.043	71.3997
1.044	72.848	1.044	71.3866
1.045	72.8745	1.045	71.3722
1.046	72.8995	1.046	71.3566
1.047	72.9227	1.047	71.3403
1.048	72.9438	1.048	71.3232
1.049	72.9627	1.049	71.3055
1.05	72.9794	1.05	71.2873
1.051	72.994	1.051	71.2685
1.052	73.0068	1.052	71.249
1.053	73.0178	1.053	71.2288
1.054	73.0273	1.054	71.2076
1.055	73.0353	1.055	71.1854
1.056	73.0421	1.056	71.1618
1.057	73.0477	1.057	71.1367
1.058	73.0524	1.058	71.1096
1.059	73.0563	1.059	71.0801
1.06	73.0593	1.06	71.0477
1.061	73.0616	1.061	71.0117
1.062	73.0633	1.062	70.9711
1.063	73.0644	1.063	70.9251
1.064	73.065	1.064	70.8731
1.065	73.0651	1.065	70.8169
1.066	73.0648	1.066	70.7638
1.067	73.0642	1.067	70.7221
1.068	73.0634	1.068	70.6941
1.069	73.0625	1.069	70.6792
1.07	73.0616	1.07	70.6759
1.071	73.061	1.071	70.6828
1.072	73.0609	1.072	70.6987
1.073	73.0615	1.073	70.7227
1.074	73.0632	1.074	70.7539
1.075	73.0664	1.075	70.7914
1.076	73.0716	1.076	70.8344
1.077	73.0815	1.077	70.8821
1.078	73.117	1.078	70.9337
1.079	73.1904	1.079	70.9885
1.08	73.2417	1.08	71.046
1.081	73.2893	1.081	71.1057
1.082	73.3365	1.082	71.1675
1.083	73.3841	1.083	71.2311
1.084	73.432	1.084	71.2966
1.085	73.4802	1.085	71.3641
1.086	73.5283	1.086	71.4338
1.087	73.5761	1.087	71.5057
1.088	73.6233	1.088	71.5799
1.089	73.6696	1.089	71.6562
1.09	73.7145	1.09	71.7342
1.091	73.7578	1.091	71.8132
1.092	73.7993	1.092	71.8925
1.093	73.8384	1.093	71.9708
1.094	73.8752	1.094	72.0475
1.095	73.9093	1.095	72.1215
1.096	73.9406	1.096	72.1924
1.097	73.9693	1.097	72.2597
1.098	73.9956	1.098	72.3232
1.099	74.0198	1.099	72.3828
1.1	74.0425	1.1	72.4383
1.101	74.0645	1.101	72.4898
1.102	74.0865	1.102	72.5374
1.103	74.1091	1.103	72.5814
1.104	74.133	1.104	72.6222
1.105	74.1583	1.105	72.6604
1.106	74.1853	1.106	72.6969
1.107	74.2139	1.107	72.7325
1.108	74.2441	1.108	72.7682
1.109	74.2756	1.109	72.8049
1.11	74.3084	1.11	72.8431
1.111	74.3422	1.111	72.8831
1.112	74.3768	1.112	72.9252
1.113	74.412	1.113	72.9691
1.114	74.4478	1.114	73.0148
1.115	74.4838	1.115	73.0621
1.116	74.5199	1.116	73.1106
1.117	74.5559	1.117	73.1602
1.118	74.5918	1.118	73.2105
1.119	74.6274	1.119	73.2613
1.12	74.6625	1.12	73.3123
1.121	74.697	1.121	73.3633
1.122	74.7308	1.122	73.4139
1.123	74.7638	1.123	73.4641
1.124	74.7958	1.124	73.5134
1.125	74.8268	1.125	73.5618
1.126	74.8566	1.126	73.609
1.127	74.8852	1.127	73.6548
1.128	74.9123	1.128	73.699
1.129	74.9379	1.129	73.7414
1.13	74.9618	1.13	73.7819
1.131	74.984	1.131	73.8203
1.132	75.0044	1.132	73.8563
1.133	75.0228	1.133	73.89
1.134	75.0391	1.134	73.921
1.135	75.0532	1.135	73.9494
1.136	75.0651	1.136	73.9749
1.137	75.0747	1.137	73.9974
1.138	75.082	1.138	74.0169
1.139	75.0869	1.139	74.0332
1.14	75.0895	1.14	74.0463
1.141	75.0897	1.141	74.056
1.142	75.0877	1.142	74.0625
1.143	75.0836	1.143	74.0656
1.144	75.0775	1.144	74.0653
1.145	75.0696	1.145	74.0617
1.146	75.0603	1.146	74.0548
1.147	75.0499	1.147	74.0448
1.148	75.0388	1.148	74.0319
1.149	75.0275	1.149	74.0165
1.15	75.0166	1.15	73.9991
1.151	75.0068	1.151	73.9807
1.152	74.9985	1.152	73.9626
1.153	74.9923	1.153	73.9465
1.154	74.9888	1.154	73.9345
1.155	74.9884	1.155	73.9288
1.156	74.9916	1.156	73.9315
1.157	74.9987	1.157	73.9449
1.158	75.0101	1.158	73.9715
1.159	75.0263	1.159	74.0151
1.16	75.0478	1.16	74.0826
1.161	75.0749	1.161	74.193
1.162	75.1082	1.162	74.3194
1.163	75.1481	1.163	74.4076
1.164	75.1944	1.164	74.4793
1.165	75.2459	1.165	74.541
1.166	75.3001	1.166	74.596
1.167	75.3533	1.167	74.6459
1.168	75.4023	1.168	74.6921
1.169	75.4456	1.169	74.7353
1.17	75.4828	1.17	74.776
1.171	75.5139	1.171	74.8148
1.172	75.5393	1.172	74.8518
1.173	75.5594	1.173	74.8873
1.174	75.5747	1.174	74.9215
1.175	75.5857	1.175	74.9545
1.176	75.5928	1.176	74.9863
1.177	75.5965	1.177	75.0169
1.178	75.5974	1.178	75.0466
1.179	75.5958	1.179	75.0752
1.18	75.5923	1.18	75.1028
1.181	75.5873	1.181	75.1295
1.182	75.5811	1.182	75.1554
1.183	75.5741	1.183	75.1805
1.184	75.5667	1.184	75.2049
1.185	75.5591	1.185	75.2289
1.186	75.5515	1.186	75.2525
1.187	75.5442	1.187	75.2759
1.188	75.5373	1.188	75.2993
1.189	75.5309	1.189	75.3228
1.19	75.5251	1.19	75.3467
1.191	75.5202	1.191	75.371
1.192	75.516	1.192	75.3961
1.193	75.5129	1.193	75.4219
1.194	75.5107	1.194	75.4487
1.195	75.5097	1.195	75.4764
1.196	75.5099	1.196	75.5052
1.197	75.5114	1.197	75.535
1.198	75.5143	1.198	75.5659
1.199	75.5187	1.199	75.5977
1.2	75.5247	1.2	75.6304
1.201	75.5324	1.201	75.6639
1.202	75.5419	1.202	75.6979
1.203	75.5534	1.203	75.7325
1.204	75.5669	1.204	75.7673
1.205	75.5825	1.205	75.8022
1.206	75.6003	1.206	75.837
1.207	75.6203	1.207	75.8714
1.208	75.6426	1.208	75.9053
1.209	75.6672	1.209	75.9384
1.21	75.6939	1.21	75.9704
1.211	75.7226	1.211	76.0012
1.212	75.7531	1.212	76.0305
1.213	75.7852	1.213	76.058
1.214	75.8184	1.214	76.0836
1.215	75.8524	1.215	76.1069
1.216	75.8869	1.216	76.1277
1.217	75.9214	1.217	76.1459
1.218	75.9556	1.218	76.1612
1.219	75.9894	1.219	76.1735
1.22	76.0224	1.22	76.1826
1.221	76.0546	1.221	76.1883
1.222	76.086	1.222	76.1907
1.223	76.1165	1.223	76.1894
1.224	76.146	1.224	76.1846
1.225	76.1746	1.225	76.176
1.226	76.2022	1.226	76.1637
1.227	76.2286	1.227	76.1475
1.228	76.2534	1.228	76.1276
1.229	76.2763	1.229	76.1038
1.23	76.2967	1.23	76.0761
1.231	76.3139	1.231	76.0447
1.232	76.3272	1.232	76.0094
1.233	76.3361	1.233	75.9704
1.234	76.3402	1.234	75.9278
1.235	76.3393	1.235	75.8816
1.236	76.3333	1.236	75.8321
1.237	76.3224	1.237	75.7796
1.238	76.3066	1.238	75.7245
1.239	76.2862	1.239	75.6676
1.24	76.2614	1.24	75.6099
1.241	76.2326	1.241	75.553
1.242	76.1997	1.242	75.4983
1.243	76.1631	1.243	75.4471
1.244	76.1228	1.244	75.3998
1.245	76.0789	1.245	75.3555
1.246	76.0316	1.246	75.3122
1.247	75.9808	1.247	75.2677
1.248	75.9269	1.248	75.2202
1.249	75.8701	1.249	75.1687
1.25	75.8107	1.25	75.1128
1.251	75.7497	1.251	75.0525
1.252	75.6876	1.252	74.9885
1.253	75.6257	1.253	74.9212
1.254	75.5651	1.254	74.8514
1.255	75.507	1.255	74.7797
1.256	75.4527	1.256	74.7066
1.257	75.4031	1.257	74.6322
1.258	75.3592	1.258	74.5563
1.259	75.3217	1.259	74.4788
1.26	75.2908	1.26	74.3987
1.261	75.2666	1.261	74.3151
1.262	75.2491	1.262	74.2267
1.263	75.2379	1.263	74.1318
1.264	75.2329	1.264	74.0282
1.265	75.2338	1.265	73.9135
1.266	75.2407	1.266	73.7876
1.267	75.2536	1.267	73.6631
1.268	75.2728	1.268	73.555
1.269	75.2983	1.269	73.464
1.27	75.3297	1.27	73.3876
1.271	75.365	1.271	73.3242
1.272	75.4009	1.272	73.2727
1.273	75.4334	1.273	73.2328
1.274	75.4601	1.274	73.2046
1.275	75.4798	1.275	73.1885
1.276	75.4923	1.276	73.1848
1.277	75.4979	1.277	73.1927
1.278	75.4968	1.278	73.2083
1.279	75.4894	1.279	73.2257
1.28	75.4757	1.28	73.24
1.281	75.4561	1.281	73.2498
1.282	75.4308	1.282	73.2549
1.283	75.3997	1.283	73.2557
1.284	75.3632	1.284	73.2528
1.285	75.3211	1.285	73.2464
1.286	75.2735	1.286	73.237
1.287	75.2205	1.287	73.2247
1.288	75.1618	1.288	73.2096
1.289	75.0975	1.289	73.192
1.29	75.0274	1.29	73.1717
1.291	74.9512	1.291	73.1488
1.292	74.8687	1.292	73.1233
1.293	74.7793	1.293	73.095
1.294	74.6825	1.294	73.0638
1.295	74.5774	1.295	73.0295
1.296	74.4627	1.296	72.9918
1.297	74.3369	1.297	72.9505
1.298	74.1978	1.298	72.9049
1.299	74.0462	1.299	72.8547
1.3	73.8951	1.3	72.7988
1.301	73.7573	1.301	72.7362
1.302	73.6329	1.302	72.665
1.303	73.5189	1.303	72.5819
1.304	73.4131	1.304	72.4804
1.305	73.3135	1.305	72.3494
1.306	73.2188	1.306	72.2401
1.307	73.1281	1.307	72.1618
1.308	73.0406	1.308	72.1031
1.309	72.956	1.309	72.0584
1.31	72.8744	1.31	72.0241
1.311	72.7963	1.311	71.997
1.312	72.7232	1.312	71.9742
1.313	72.6573	1.313	71.9533
1.314	72.6013	1.314	71.9331
1.315	72.5577	1.315	71.9134
1.316	72.5271	1.316	71.8945
1.317	72.5054	1.317	71.8765
1.318	72.4849	1.318	71.8596
1.319	72.4611	1.319	71.8436
1.32	72.4331	1.32	71.8286
1.321	72.4013	1.321	71.8144
1.322	72.3662	1.322	71.8008
1.323	72.3285	1.323	71.7877
1.324	72.2884	1.324	71.7751
1.325	72.2463	1.325	71.7627
1.326	72.2024	1.326	71.7507
1.327	72.1569	1.327	71.7388
1.328	72.1098	1.328	71.7272
1.329	72.0614	1.329	71.7159
1.33	72.0117	1.33	71.7048
1.331	71.9608	1.331	71.694
1.332	71.9088	1.332	71.6835
1.333	71.8556	1.333	71.6735
1.334	71.8014	1.334	71.664
1.335	71.7461	1.335	71.6551
1.336	71.6899	1.336	71.6469
1.337	71.6326	1.337	71.6392
1.338	71.5744	1.338	71.6322
1.339	71.5152	1.339	71.6258
1.34	71.4551	1.34	71.6197
1.341	71.3939	1.341	71.6139
1.342	71.3316	1.342	71.608
1.343	71.2683	1.343	71.6017
1.344	71.2038	1.344	71.595
1.345	71.1381	1.345	71.5875
1.346	71.0711	1.346	71.5793
1.347	71.0029	1.347	71.5703
1.348	70.9332	1.348	71.5606
1.349	70.862	1.349	71.5501
1.35	70.7893	1.35	71.539
1.351	70.715	1.351	71.5275
1.352	70.6389	1.352	71.5157
1.353	70.5611	1.353	71.5038
1.354	70.4816	1.354	71.492
1.355	70.4002	1.355	71.4806
1.356	70.317	1.356	71.4699
1.357	70.2321	1.357	71.4604
1.358	70.1454	1.358	71.4526
1.359	70.0572	1.359	71.447
1.36	69.9675	1.36	71.4445
1.361	69.8765	1.361	71.446
1.362	69.7845	1.362	71.4528
1.363	69.6919	1.363	71.4663
1.364	69.5989	1.364	71.4883
1.365	69.506	1.365	71.5202
1.366	69.4138	1.366	71.5611
1.367	69.3228	1.367	71.6043
1.368	69.2338	1.368	71.642
1.369	69.1474	1.369	71.6715
1.37	69.0647	1.37	71.6934
1.371	68.9865	1.371	71.7093
1.372	68.9142	1.372	71.7204
1.373	68.8491	1.373	71.728
1.374	68.7928	1.374	71.733
1.375	68.7475	1.375	71.7363
1.376	68.716	1.376	71.7385
1.377	68.7023	1.377	71.7403
1.378	68.7117	1.378	71.7419
1.379	68.7423	1.379	71.7438
1.38	68.7661	1.38	71.7462
1.381	68.7771	1.381	71.7493
1.382	68.7793	1.382	71.7533
1.383	68.7761	1.383	71.7582
1.384	68.7693	1.384	71.7639
1.385	68.7604	1.385	71.7706
1.386	68.7503	1.386	71.778
1.387	68.7397	1.387	71.7862
1.388	68.7293	1.388	71.795
1.389	68.7195	1.389	71.8044
1.39	68.7107	1.39	71.8141
1.391	68.7032	1.391	71.8241
1.392	68.6973	1.392	71.8344
1.393	68.6933	1.393	71.8449
1.394	68.6914	1.394	71.8555
1.395	68.6918	1.395	71.8664
1.396	68.6946	1.396	71.8776
1.397	68.6999	1.397	71.8892
1.398	68.7075	1.398	71.9015
1.399	68.7172	1.399	71.9146
1.4	68.7285	1.4	71.9288
1.401	68.7409	1.401	71.9443
1.402	68.7534	1.402	71.9613
1.403	68.7652	1.403	71.98
1.404	68.7756	1.404	72.0003
1.405	68.7839	1.405	72.0222
1.406	68.7896	1.406	72.0453
1.407	68.7923	1.407	72.0689
1.408	68.792	1.408	72.0923
1.409	68.7887	1.409	72.1145
1.41	68.7824	1.41	72.1348
1.411	68.7732	1.411	72.1525
1.412	68.7612	1.412	72.1671
1.413	68.7467	1.413	72.1784
1.414	68.7299	1.414	72.1862
1.415	68.7109	1.415	72.1906
1.416	68.69	1.416	72.1915
1.417	68.6674	1.417	72.189
1.418	68.6433	1.418	72.1833
1.419	68.6178	1.419	72.1745
1.42	68.5912	1.42	72.1627
1.421	68.5636	1.421	72.148
1.422	68.5352	1.422	72.1305
1.423	68.5061	1.423	72.1105
1.424	68.4764	1.424	72.0881
1.425	68.4465	1.425	72.0633
1.426	68.4163	1.426	72.0364
1.427	68.386	1.427	72.0075
1.428	68.3558	1.428	71.9769
1.429	68.3258	1.429	71.9445
1.43	68.2963	1.43	71.9107
1.431	68.2673	1.431	71.8757
1.432	68.239	1.432	71.8395
1.433	68.2117	1.433	71.8023
1.434	68.1854	1.434	71.7645
1.435	68.1604	1.435	71.7261
1.436	68.1369	1.436	71.6874
1.437	68.115	1.437	71.6486
1.438	68.0949	1.438	71.6098
1.439	68.0769	1.439	71.5713
1.44	68.061	1.44	71.5334
1.441	68.0473	1.441	71.4962
1.442	68.0362	1.442	71.4599
1.443	68.0275	1.443	71.4249
1.444	68.0214	1.444	71.3912
1.445	68.0179	1.445	71.3591
1.446	68.0168	1.446	71.3289
1.447	68.0181	1.447	71.3006
1.448	68.0214	1.448	71.2746
1.449	68.0264	1.449	71.2507
1.45	68.0327	1.45	71.2292
1.451	68.0396	1.451	71.2097
1.452	68.0466	1.452	71.192
1.453	68.0531	1.453	71.1753
1.454	68.0584	1.454	71.1587
1.455	68.062	1.455	71.1415
1.456	68.0634	1.456	71.1229
1.457	68.0622	1.457	71.1027
1.458	68.0579	1.458	71.0813
1.459	68.0503	1.459	71.0594
1.46	68.0391	1.46	71.0374
1.461	68.0241	1.461	71.0158
1.462	68.005	1.462	70.9948
1.463	67.9816	1.463	70.9744
1.464	67.9536	1.464	70.9545
1.465	67.9205	1.465	70.9347
1.466	67.8821	1.466	70.9149
1.467	67.8378	1.467	70.8948
1.468	67.7875	1.468	70.8742
1.469	67.7322	1.469	70.8529
1.47	67.6752	1.47	70.8309
1.471	67.6226	1.471	70.8083
1.472	67.579	1.472	70.785
1.473	67.5455	1.473	70.7616
1.474	67.5218	1.474	70.7383
1.475	67.5067	1.475	70.7155
1.476	67.4992	1.476	70.6937
1.477	67.498	1.477	70.6733
1.478	67.5023	1.478	70.6544
1.479	67.5111	1.479	70.6374
1.48	67.5236	1.48	70.6224
1.481	67.5388	1.481	70.6093
1.482	67.5562	1.482	70.5982
1.483	67.5749	1.483	70.589
1.484	67.5942	1.484	70.5815
1.485	67.6137	1.485	70.5754
1.486	67.6326	1.486	70.5706
1.487	67.6505	1.487	70.5669
1.488	67.6668	1.488	70.5638
1.489	67.6811	1.489	70.5612
1.49	67.6929	1.49	70.5586
1.491	67.7017	1.491	70.5559
1.492	67.707	1.492	70.5525
1.493	67.7083	1.493	70.5483
1.494	67.705	1.494	70.5428
1.495	67.6963	1.495	70.5357
1.496	67.6815	1.496	70.5268
1.497	67.6598	1.497	70.5156
1.498	67.6309	1.498	70.502
1.499	67.5959	1.499	70.4856
1.5	67.5595	1.5	70.466
1.501	67.5286	1.501	70.4431
1.502	67.5068	1.502	70.4165
1.503	67.4947	1.503	70.3858
1.504	67.4912	1.504	70.3506
1.505	67.4952	1.505	70.3105
1.506	67.5058	1.506	70.2648
1.507	67.522	1.507	70.2129
1.508	67.5434	1.508	70.1535
1.509	67.5693	1.509	70.0857
1.51	67.5994	1.51	70.0084
1.511	67.6334	1.511	69.9245
1.512	67.6709	1.512	69.8446
1.513	67.7117	1.513	69.7778
1.514	67.7551	1.514	69.7244
1.515	67.8004	1.515	69.6821
1.516	67.8459	1.516	69.6476
1.517	67.8895	1.517	69.6176
1.518	67.9288	1.518	69.5887
1.519	67.962	1.519	69.5584
1.52	67.9876	1.52	69.5248
1.521	68.0052	1.521	69.4871
1.522	68.0145	1.522	69.4449
1.523	68.0156	1.523	69.3982
1.524	68.0084	1.524	69.347
1.525	67.9932	1.525	69.2916
1.526	67.9701	1.526	69.2322
1.527	67.9399	1.527	69.1691
1.528	67.9042	1.528	69.1026
1.529	67.8662	1.529	69.0331
1.53	67.8304	1.53	68.9611
1.531	67.8	1.531	68.8871
1.532	67.7763	1.532	68.8119
1.533	67.7595	1.533	68.7364
1.534	67.7492	1.534	68.6617
1.535	67.7446	1.535	68.5891
1.536	67.745	1.536	68.5198
1.537	67.7497	1.537	68.4549
1.538	67.758	1.538	68.3953
1.539	67.7692	1.539	68.3414
1.54	67.7828	1.54	68.2933
1.541	67.7981	1.541	68.2506
1.542	67.8147	1.542	68.212
1.543	67.8321	1.543	68.1762
1.544	67.8499	1.544	68.1413
1.545	67.8678	1.545	68.1058
1.546	67.8855	1.546	68.0686
1.547	67.9029	1.547	68.0286
1.548	67.9198	1.548	67.9851
1.549	67.936	1.549	67.9377
1.55	67.9514	1.55	67.886
1.551	67.9659	1.551	67.8294
1.552	67.9795	1.552	67.768
1.553	67.9919	1.553	67.7022
1.554	68.0031	1.554	67.6341
1.555	68.0126	1.555	67.568
1.556	68.0204	1.556	67.5087
1.557	68.0259	1.557	67.4596
1.558	68.0289	1.558	67.422
1.559	68.029	1.559	67.3963
1.56	68.026	1.56	67.383
1.561	68.0203	1.561	67.383
1.562	68.0123	1.562	67.3976
1.563	68.0032	1.563	67.429
1.564	67.9946	1.564	67.4803
1.565	67.9889	1.565	67.5559
1.566	67.9901	1.566	67.6623
1.567	68.0055	1.567	67.807
1.568	68.0445	1.568	67.987
1.569	68.0564	1.569	68.1357
1.57	68.0366	1.57	68.2466
1.571	67.9959	1.571	68.3317
1.572	67.9403	1.572	68.3979
1.573	67.8733	1.573	68.4493
1.574	67.7976	1.574	68.4883
1.575	67.7152	1.575	68.5169
1.576	67.6277	1.576	68.5363
1.577	67.5363	1.577	68.5474
1.578	67.4421	1.578	68.551
1.579	67.346	1.579	68.5474
1.58	67.2487	1.58	68.5373
1.581	67.151	1.581	68.5208
1.582	67.0536	1.582	68.4985
1.583	66.9569	1.583	68.4707
1.584	66.8616	1.584	68.438
1.585	66.7682	1.585	68.401
1.586	66.6771	1.586	68.3606
1.587	66.5888	1.587	68.318
1.588	66.5037	1.588	68.2744
1.589	66.4222	1.589	68.231
1.59	66.3446	1.59	68.1889
1.591	66.2715	1.591	68.1488
1.592	66.2032	1.592	68.1113
1.593	66.1403	1.593	68.0768
1.594	66.0835	1.594	68.0454
1.595	66.0336	1.595	68.0174
1.596	65.9919	1.596	67.9931
1.597	65.9598	1.597	67.9726
1.598	65.9397	1.598	67.9562
1.599	65.9343	1.599	67.9445
1.6	65.944	1.6	67.9381
1.601	65.9566	1.601	67.938
1.602	65.9598	1.602	67.9455
1.603	65.9537	1.603	67.9629
1.604	65.9417	1.604	67.9939
1.605	65.927	1.605	68.0461
1.606	65.9116	1.606	68.1321
1.607	65.8969	1.607	68.2011
1.608	65.8837	1.608	68.2422
1.609	65.8723	1.609	68.2651
1.61	65.8627	1.61	68.2746
1.611	65.855	1.611	68.2735
1.612	65.8488	1.612	68.2646
1.613	65.8442	1.613	68.2504
1.614	65.8407	1.614	68.2334
1.615	65.8381	1.615	68.2156
1.616	65.8363	1.616	68.1984
1.617	65.8348	1.617	68.1825
1.618	65.8336	1.618	68.168
1.619	65.8324	1.619	68.155
1.62	65.8308	1.62	68.1431
1.621	65.8288	1.621	68.1322
1.622	65.826	1.622	68.122
1.623	65.8223	1.623	68.1122
1.624	65.8175	1.624	68.1025
1.625	65.8112	1.625	68.0928
1.626	65.8034	1.626	68.0828
1.627	65.7938	1.627	68.0723
1.628	65.7822	1.628	68.0613
1.629	65.7684	1.629	68.0494
1.63	65.7521	1.63	68.0368
1.631	65.7333	1.631	68.0231
1.632	65.7115	1.632	68.0084
1.633	65.6867	1.633	67.9925
1.634	65.6585	1.634	67.9754
1.635	65.6268	1.635	67.9569
1.636	65.5913	1.636	67.9369
1.637	65.5519	1.637	67.9155
1.638	65.5087	1.638	67.8923
1.639	65.462	1.639	67.8674
1.64	65.4126	1.64	67.8404
1.641	65.3619	1.641	67.8114
1.642	65.3118	1.642	67.7801
1.643	65.2642	1.643	67.7465
1.644	65.2204	1.644	67.7106
1.645	65.1811	1.645	67.6726
1.646	65.1465	1.646	67.6329
1.647	65.1162	1.647	67.5924
1.648	65.0899	1.648	67.5525
1.649	65.0672	1.649	67.5146
1.65	65.0475	1.65	67.4804
1.651	65.0303	1.651	67.4511
1.652	65.0152	1.652	67.4274
1.653	65.0018	1.653	67.4095
1.654	64.9896	1.654	67.3973
1.655	64.9783	1.655	67.3903
1.656	64.9675	1.656	67.3883
1.657	64.9569	1.657	67.3907
1.658	64.9463	1.658	67.3971
1.659	64.9352	1.659	67.407
1.66	64.9235	1.66	67.4202
1.661	64.9109	1.661	67.436
1.662	64.8969	1.662	67.4544
1.663	64.8814	1.663	67.4749
1.664	64.864	1.664	67.4972
1.665	64.8442	1.665	67.5209
1.666	64.8217	1.666	67.5459
1.667	64.796	1.667	67.5717
1.668	64.7671	1.668	67.598
1.669	64.7355	1.669	67.6244
1.67	64.703	1.67	67.6504
1.671	64.6731	1.671	67.6756
1.672	64.6493	1.672	67.6994
1.673	64.6333	1.673	67.7215
1.674	64.6253	1.674	67.7411
1.675	64.6249	1.675	67.7577
1.676	64.6308	1.676	67.7709
1.677	64.6422	1.677	67.7802
1.678	64.658	1.678	67.7852
1.679	64.6774	1.679	67.7857
1.68	64.6995	1.68	67.7818
1.681	64.7237	1.681	67.774
1.682	64.7492	1.682	67.7639
1.683	64.7756	1.683	67.7533
1.684	64.8023	1.684	67.7444
1.685	64.829	1.685	67.7387
1.686	64.8551	1.686	67.7372
1.687	64.8804	1.687	67.7399
1.688	64.9045	1.688	67.7466
1.689	64.9272	1.689	67.757
1.69	64.9481	1.69	67.7706
1.691	64.9671	1.691	67.787
1.692	64.9839	1.692	67.8058
1.693	64.9985	1.693	67.8265
1.694	65.0108	1.694	67.8489
1.695	65.0209	1.695	67.8725
1.696	65.0292	1.696	67.8971
1.697	65.0363	1.697	67.9222
1.698	65.0434	1.698	67.9477
1.699	65.0516	1.699	67.9732
1.7	65.0624	1.7	67.9985
1.701	65.0767	1.701	68.0232
1.702	65.0954	1.702	68.047
1.703	65.1189	1.703	68.0696
1.704	65.1471	1.704	68.0906
1.705	65.18	1.705	68.1097
1.706	65.2173	1.706	68.1266
1.707	65.2588	1.707	68.1409
1.708	65.304	1.708	68.1521
1.709	65.3526	1.709	68.16
1.71	65.4041	1.71	68.1643
1.711	65.4583	1.711	68.1649
1.712	65.5145	1.712	68.1619
1.713	65.5722	1.713	68.1563
1.714	65.6309	1.714	68.1494
1.715	65.6898	1.715	68.1433
1.716	65.7481	1.716	68.1397
1.717	65.8047	1.717	68.1393
1.718	65.8585	1.718	68.142
1.719	65.908	1.719	68.147
1.72	65.9517	1.72	68.1532
1.721	65.9879	1.721	68.1593
1.722	66.0149	1.722	68.1642
1.723	66.0308	1.723	68.1667
1.724	66.034	1.724	68.1662
1.725	66.0247	1.725	68.1618
1.726	66.0099	1.726	68.153
1.727	66.0001	1.727	68.1395
1.728	65.9991	1.728	68.1208
1.729	66.0057	1.729	68.0965
1.73	66.0181	1.73	68.0662
1.731	66.0346	1.731	68.0296
1.732	66.0541	1.732	67.9861
1.733	66.0755	1.733	67.9353
1.734	66.0981	1.734	67.8764
1.735	66.1213	1.735	67.8088
1.736	66.1444	1.736	67.7322
1.737	66.1671	1.737	67.6476
1.738	66.1891	1.738	67.5597
1.739	66.21	1.739	67.4756
1.74	66.2297	1.74	67.3995
1.741	66.2478	1.741	67.332
1.742	66.2642	1.742	67.2722
1.743	66.2789	1.743	67.2192
1.744	66.2917	1.744	67.1721
1.745	66.3027	1.745	67.1301
1.746	66.3118	1.746	67.0926
1.747	66.3191	1.747	67.0594
1.748	66.3247	1.748	67.0302
1.749	66.3287	1.749	67.0049
1.75	66.3316	1.75	66.9835
1.751	66.3334	1.751	66.9659
1.752	66.3345	1.752	66.9523
1.753	66.3354	1.753	66.9427
1.754	66.3366	1.754	66.9373
1.755	66.3385	1.755	66.9357
1.756	66.3417	1.756	66.9377
1.757	66.3468	1.757	66.9426
1.758	66.3546	1.758	66.9493
1.759	66.3656	1.759	66.9565
1.76	66.3807	1.76	66.9627
1.761	66.4005	1.761	66.9669
1.762	66.4258	1.762	66.9681
1.763	66.4574	1.763	66.9663
1.764	66.496	1.764	66.9621
1.765	66.5424	1.765	66.958
1.766	66.5975	1.766	66.9574
1.767	66.662	1.767	66.9631
1.768	66.7367	1.768	66.9763
1.769	66.8221	1.769	66.9967
1.77	66.9173	1.77	67.0234
1.771	67.0188	1.771	67.0552
1.772	67.1204	1.772	67.0908
1.773	67.217	1.773	67.1287
1.774	67.3063	1.774	67.1678
1.775	67.3882	1.775	67.2068
1.776	67.4631	1.776	67.2447
1.777	67.5313	1.777	67.2806
1.778	67.5936	1.778	67.3136
1.779	67.6504	1.779	67.3431
1.78	67.7021	1.78	67.3686
1.781	67.7491	1.781	67.3898
1.782	67.7919	1.782	67.4065
1.783	67.8309	1.783	67.4185
1.784	67.8663	1.784	67.426
1.785	67.8984	1.785	67.4289
1.786	67.9278	1.786	67.4275
1.787	67.9545	1.787	67.422
1.788	67.979	1.788	67.4128
1.789	68.0015	1.789	67.4001
1.79	68.0226	1.79	67.3844
1.791	68.0424	1.791	67.3661
1.792	68.0615	1.792	67.3454
1.793	68.0802	1.793	67.3227
1.794	68.0992	1.794	67.2983
1.795	68.1192	1.795	67.2725
1.796	68.1407	1.796	67.2455
1.797	68.1648	1.797	67.2176
1.798	68.1923	1.798	67.1891
1.799	68.2238	1.799	67.1605
1.8	68.2584	1.8	67.1325
1.801	68.2914	1.801	67.1059
1.802	68.3159	1.802	67.0819
1.803	68.328	1.803	67.0618
1.804	68.3276	1.804	67.0468
1.805	68.317	1.805	67.0381
1.806	68.299	1.806	67.0368
1.807	68.2767	1.807	67.0437
1.808	68.2517	1.808	67.0598
1.809	68.2247	1.809	67.0864
1.81	68.1957	1.81	67.1247
1.811	68.1645	1.811	67.1758
1.812	68.1303	1.812	67.2372
1.813	68.0928	1.813	67.2978
1.814	68.0513	1.814	67.3478
1.815	68.0059	1.815	67.3854
1.816	67.9566	1.816	67.412
1.817	67.9047	1.817	67.4297
1.818	67.8518	1.818	67.4412
1.819	67.8002	1.819	67.4494
1.82	67.752	1.82	67.4565
1.821	67.7086	1.821	67.4643
1.822	67.671	1.822	67.4737
1.823	67.6398	1.823	67.4851
1.824	67.6155	1.824	67.4988
1.825	67.5984	1.825	67.515
1.826	67.5891	1.826	67.5336
1.827	67.588	1.827	67.5548
1.828	67.5948	1.828	67.5785
1.829	67.6085	1.829	67.6047
1.83	67.6261	1.83	67.6335
1.831	67.6435	1.831	67.6648
1.832	67.6573	1.832	67.6983
1.833	67.6658	1.833	67.7338
1.834	67.6684	1.834	67.7708
1.835	67.6653	1.835	67.8084
1.836	67.6564	1.836	67.8459
1.837	67.6422	1.837	67.8823
1.838	67.6228	1.838	67.9167
1.839	67.5984	1.839	67.9483
1.84	67.569	1.84	67.9768
1.841	67.5347	1.841	68.0019
1.842	67.4956	1.842	68.0238
1.843	67.4516	1.843	68.0428
1.844	67.4026	1.844	68.0598
1.845	67.3485	1.845	68.076
1.846	67.2893	1.846	68.0929
1.847	67.2247	1.847	68.1119
1.848	67.1545	1.848	68.1347
1.849	67.0787	1.849	68.1623
1.85	66.9973	1.85	68.1958
1.851	66.9105	1.851	68.2361
1.852	66.8192	1.852	68.2836
1.853	66.7253	1.853	68.3389
1.854	66.6312	1.854	68.4017
1.855	66.539	1.855	68.47
1.856	66.4503	1.856	68.5397
1.857	66.3655	1.857	68.6058
1.858	66.2846	1.858	68.6646
1.859	66.2069	1.859	68.7145
1.86	66.1316	1.86	68.7548
1.861	66.0579	1.861	68.7853
1.862	65.9847	1.862	68.8054
1.863	65.9109	1.863	68.8144
1.864	65.8349	1.864	68.8113
1.865	65.7549	1.865	68.7947
1.866	65.668	1.866	68.7621
1.867	65.57	1.867	68.7094
1.868	65.4527	1.868	68.629
1.869	65.3053	1.869	68.5104
1.87	65.1783	1.87	68.4045
1.871	65.0781	1.871	68.3183
1.872	64.9953	1.872	68.2431
1.873	64.925	1.873	68.1747
1.874	64.8643	1.874	68.1113
1.875	64.811	1.875	68.0518
1.876	64.7634	1.876	67.996
1.877	64.7203	1.877	67.9444
1.878	64.6805	1.878	67.8979
1.879	64.6431	1.879	67.8577
1.88	64.6071	1.88	67.8249
1.881	64.5717	1.881	67.8003
1.882	64.5359	1.882	67.7843
1.883	64.4989	1.883	67.7769
1.884	64.4597	1.884	67.7779
1.885	64.4173	1.885	67.7867
1.886	64.3704	1.886	67.8027
1.887	64.318	1.887	67.8248
1.888	64.2594	1.888	67.8516
1.889	64.1954	1.889	67.8817
1.89	64.1312	1.89	67.9137
1.891	64.0738	1.891	67.9463
1.892	64.027	1.892	67.9783
1.893	63.9909	1.893	68.0091
1.894	63.9644	1.894	68.038
1.895	63.9463	1.895	68.0647
1.896	63.9357	1.896	68.0889
1.897	63.9317	1.897	68.1105
1.898	63.934	1.898	68.1295
1.899	63.9419	1.899	68.1458
1.9	63.9552	1.9	68.1595
1.901	63.9732	1.901	68.1707
1.902	63.9954	1.902	68.1796
1.903	64.0206	1.903	68.1861
1.904	64.0475	1.904	68.1907
1.905	64.0743	1.905	68.1935
1.906	64.0995	1.906	68.1947
1.907	64.122	1.907	68.1946
1.908	64.1407	1.908	68.1935
1.909	64.1555	1.909	68.1917
1.91	64.166	1.91	68.1892
1.911	64.1724	1.911	68.1859
1.912	64.1748	1.912	68.1814
1.913	64.1733	1.913	68.1746
1.914	64.1682	1.914	68.1641
1.915	64.1597	1.915	68.1482
1.916	64.148	1.916	68.1259
1.917	64.1335	1.917	68.0973
1.918	64.1162	1.918	68.064
1.919	64.0965	1.919	68.0282
1.92	64.0744	1.92	67.9918
1.921	64.0501	1.921	67.9562
1.922	64.0239	1.922	67.922
1.923	63.9957	1.923	67.8892
1.924	63.9659	1.924	67.8578
1.925	63.9343	1.925	67.8276
1.926	63.9012	1.926	67.7983
1.927	63.8667	1.927	67.7697
1.928	63.8307	1.928	67.7415
1.929	63.7935	1.929	67.7137
1.93	63.755	1.93	67.6861
1.931	63.7156	1.931	67.6585
1.932	63.6752	1.932	67.6308
1.933	63.6341	1.933	67.6029
1.934	63.5928	1.934	67.5748
1.935	63.5515	1.935	67.5465
1.936	63.511	1.936	67.5179
1.937	63.4719	1.937	67.489
1.938	63.4354	1.938	67.4599
1.939	63.4023	1.939	67.4304
1.94	63.3738	1.94	67.4008
1.941	63.3501	1.941	67.3709
1.942	63.3308	1.942	67.341
1.943	63.3147	1.943	67.3114
1.944	63.3	1.944	67.283
1.945	63.2854	1.945	67.2571
1.946	63.2698	1.946	67.2358
1.947	63.2528	1.947	67.2211
1.948	63.234	1.948	67.2138
1.949	63.2135	1.949	67.2134
1.95	63.1913	1.95	67.2184
1.951	63.1674	1.951	67.2265
1.952	63.142	1.952	67.2359
1.953	63.1152	1.953	67.245
1.954	63.0872	1.954	67.2527
1.955	63.0581	1.955	67.2584
1.956	63.0282	1.956	67.2616
1.957	62.9975	1.957	67.2621
1.958	62.9663	1.958	67.2599
1.959	62.9348	1.959	67.2547
1.96	62.9031	1.96	67.2467
1.961	62.8714	1.961	67.2358
1.962	62.8401	1.962	67.2222
1.963	62.8092	1.963	67.2058
1.964	62.779	1.964	67.1867
1.965	62.7498	1.965	67.1652
1.966	62.7218	1.966	67.1413
1.967	62.6953	1.967	67.1154
1.968	62.6705	1.968	67.0877
1.969	62.6476	1.969	67.0586
1.97	62.6261	1.97	67.0287
1.971	62.6056	1.971	66.9985
1.972	62.5859	1.972	66.9687
1.973	62.5675	1.973	66.9401
1.974	62.5517	1.974	66.9135
1.975	62.5389	1.975	66.8897
1.976	62.5289	1.976	66.8693
1.977	62.5213	1.977	66.8533
1.978	62.5157	1.978	66.8422
1.979	62.5118	1.979	66.8366
1.98	62.5093	1.98	66.8368
1.981	62.508	1.981	66.843
1.982	62.5078	1.982	66.8545
1.983	62.5085	1.983	66.8703
1.984	62.5102	1.984	66.8882
1.985	62.5127	1.985	66.906
1.986	62.5161	1.986	66.9219
1.987	62.5205	1.987	66.9346
1.988	62.5259	1.988	66.9438
1.989	62.5326	1.989	66.9493
1.99	62.5406	1.99	66.951
1.991	62.5502	1.991	66.9492
1.992	62.5616	1.992	66.9441
1.993	62.5751	1.993	66.9358
1.994	62.591	1.994	66.9245
1.995	62.6095	1.995	66.9104
1.996	62.6308	1.996	66.8938
1.997	62.655	1.997	66.8747
1.998	62.682	1.998	66.8533
1.999	62.7112	1.999	66.8299
2	62.7422	2	66.8045

## Sheet: Figure 3d
SE (dB)	MWCNT/PMMA	Graphite/PMMA	CNF/PTFE/PVDF/PMMA	Graphene/MWCNTs	Zn2+/MXene/GO foams	Graphene/PMMA	Borophene/PDMF	MXene/GO foams	CNF composite coatings	OLC-PMMA nanocomposite	SWCNT film on PET film	CNW-PMC composite	PAN/PU composite	SWCNTs/PVA	Graphene foam-1500	MXene film	Al3+ MXene IV	Zn2+ MXene I	Zn2+ MXene II	Zn2+ MXene III	Zn2+ MXene IV	Graphene/PDMS	Borophene	Kapton-Kapton-derived carbon	NMF-film-2/CNT	3D Graphene
40	16.9																								--	--
50		42.4																							--	--
32			950.344																						--	--
61				210000																					--	--
55					103470																				--	--
60						300000																			--	--
68.06							479790																		--	--
37							--	46000																	--	--
32							--	--	27.1																--	--
4							--	--		3.4															--	--
4							--	--			3.6														--	--
40							--	--				36.4													--	--
42							--	--					38.2												--	--
29							--	--						15.7											--	--
50							--	--							110000	--	--	--	--	--	--				--	--
46.7							--	--								16.1	--	--	--	--	--				--	--
47.5							--	--									466	--	--	--	--				--	--
10.2							--	--										119.8	--	--	--				--	--
26.9							--	--											302.3	--	--				--	--
38.1							--	--												413.4	--				--	--
51							--	--													451				--	--
32							--															30			--	--
85							242250																		--	--
50																							0.125		--	--
70																								54.5	--	--
35																									230756	30000

## Sheet: Figure 4a
Frequency (THz)	2.10 wt.% SE (dB)	Frequency (THz)	1.09 wt.% SE (dB)	Frequency (THz)	0.55 wt.% SE (dB)	Frequency (THz)	0.41 wt.% SE (dB)	Frequency (THz)	0.13 wt.% SE (dB)	Frequency (THz)	Bulk B/PDMS SE (dB)	Frequency (THz)	Pure PDMS SE (dB)
0.1	18.8989	0.1	18.9669	0.1	15.8599	0.1	14.1062	0.1	13.379	0.10582	4.20662	0.10582	5.31901
0.101	19.0897	0.101	19.1611	0.101	16.0359	0.101	14.2625	0.101	13.5251	0.11758	4.45537	0.11758	5.66911
0.102	19.2801	0.102	19.3549	0.102	16.2115	0.102	14.4186	0.102	13.6708	0.12934	4.69151	0.12934	5.98033
0.103	19.4702	0.103	19.5482	0.103	16.3868	0.103	14.5743	0.103	13.8163	0.1411	4.91505	0.1411	6.25269
0.104	19.6598	0.104	19.7412	0.104	16.5617	0.104	14.7298	0.104	13.9616	0.15285	5.12599	0.15285	6.48618
0.105	19.849	0.105	19.9338	0.105	16.7363	0.105	14.8849	0.105	14.1065	0.16461	5.32433	0.16461	6.6808
0.106	20.0378	0.106	20.126	0.106	16.9106	0.106	15.0398	0.106	14.2512	0.17637	5.51006	0.17637	6.83655
0.107	20.2263	0.107	20.3177	0.107	17.0844	0.107	15.1943	0.107	14.3956	0.18813	5.68319	0.18813	6.91644
0.108	20.4143	0.108	20.5091	0.108	17.2579	0.108	15.3485	0.108	14.5397	0.19989	5.84371	0.19989	6.9473
0.109	20.602	0.109	20.7	0.109	17.4311	0.109	15.5025	0.109	14.6835	0.21164	6.03424	0.21164	6.73135
0.11	20.7892	0.11	20.8906	0.11	17.6039	0.11	15.6561	0.11	14.8271	0.2234	6.2758	0.2234	5.9454
0.111	20.9761	0.111	21.0807	0.111	17.7764	0.111	15.8094	0.111	14.9704	0.23516	6.24669	0.23516	5.36403
0.112	21.1626	0.112	21.2704	0.112	17.9485	0.112	15.9625	0.112	15.1134	0.24692	5.62466	0.24692	5.179
0.113	21.3486	0.113	21.4597	0.113	18.1202	0.113	16.1152	0.113	15.2562	0.25867	5.29662	0.25867	5.20544
0.114	21.5343	0.114	21.6486	0.114	18.2916	0.114	16.2676	0.114	15.3986	0.27043	5.20437	0.27043	5.32933
0.115	21.7196	0.115	21.8371	0.115	18.4627	0.115	16.4197	0.115	15.5408	0.28219	5.2719	0.28219	5.51327
0.116	21.9045	0.116	22.0252	0.116	18.6334	0.116	16.5716	0.116	15.6828	0.29395	5.43839	0.29395	5.75837
0.117	22.0889	0.117	22.2129	0.117	18.8037	0.117	16.7231	0.117	15.8244	0.30571	5.67001	0.30571	5.9894
0.118	22.273	0.118	22.4002	0.118	18.9737	0.118	16.8743	0.118	15.9658	0.31746	5.9461	0.31746	6.24783
0.119	22.4567	0.119	22.5871	0.119	19.1434	0.119	17.0252	0.119	16.1069	0.32922	6.26708	0.32922	6.50138
0.12	22.64	0.12	22.7735	0.12	19.3126	0.12	17.1758	0.12	16.2477	0.34098	6.60914	0.34098	6.76872
0.121	22.8229	0.121	22.9596	0.121	19.4816	0.121	17.3261	0.121	16.3882	0.35274	6.94649	0.35274	7.04306
0.122	23.0054	0.122	23.1452	0.122	19.6502	0.122	17.4761	0.122	16.5285	0.3645	7.2698	0.3645	7.31785
0.123	23.1875	0.123	23.3305	0.123	19.8184	0.123	17.6258	0.123	16.6685	0.37625	7.56867	0.37625	7.59085
0.124	23.3692	0.124	23.5153	0.124	19.9863	0.124	17.7752	0.124	16.8082	0.38801	7.85092	0.38801	7.85627
0.125	23.5505	0.125	23.6997	0.125	20.1538	0.125	17.9243	0.125	16.9477	0.39977	8.12906	0.39977	8.11337
0.126	23.7314	0.126	23.8837	0.126	20.3209	0.126	18.0731	0.126	17.0868	0.41153	8.41543	0.41153	8.36566
0.127	23.912	0.127	24.0674	0.127	20.4878	0.127	18.2216	0.127	17.2257	0.42329	8.7168	0.42329	8.6224
0.128	24.0921	0.128	24.2506	0.128	20.6542	0.128	18.3698	0.128	17.3644	0.43504	9.03052	0.43504	8.88507
0.129	24.2718	0.129	24.4334	0.129	20.8203	0.129	18.5177	0.129	17.5027	0.4468	9.35303	0.4468	9.15867
0.13	24.4511	0.13	24.6158	0.13	20.9861	0.13	18.6653	0.13	17.6408	0.45856	9.67776	0.45856	9.437
0.131	24.6301	0.131	24.7977	0.131	21.1515	0.131	18.8125	0.131	17.7785	0.47032	9.99804	0.47032	9.71745
0.132	24.8086	0.132	24.9793	0.132	21.3166	0.132	18.9595	0.132	17.9161	0.48208	10.3079	0.48208	9.99039
0.133	24.9868	0.133	25.1605	0.133	21.4813	0.133	19.1062	0.133	18.0533	0.49383	10.6084	0.49383	10.2454
0.134	25.1645	0.134	25.3412	0.134	21.6456	0.134	19.2526	0.134	18.1903	0.50559	10.9002	0.50559	10.4843
0.135	25.3418	0.135	25.5216	0.135	21.8096	0.135	19.3986	0.135	18.327	0.51735	11.1882	0.51735	10.709
0.136	25.5188	0.136	25.7016	0.136	21.9732	0.136	19.5444	0.136	18.4634	0.52911	11.4758	0.52911	10.9262
0.137	25.6954	0.137	25.8811	0.137	22.1365	0.137	19.6899	0.137	18.5995	0.54087	11.7664	0.54087	11.1482
0.138	25.8715	0.138	26.0602	0.138	22.2995	0.138	19.835	0.138	18.7354	0.55262	12.0621	0.55262	11.3828
0.139	26.0473	0.139	26.239	0.139	22.4621	0.139	19.9799	0.139	18.871	0.56438	12.3638	0.56438	11.6338
0.14	26.2227	0.14	26.4173	0.14	22.6243	0.14	20.1245	0.14	19.0063	0.57614	12.67	0.57614	11.8964
0.141	26.3976	0.141	26.5952	0.141	22.7862	0.141	20.2687	0.141	19.1414	0.5879	12.9827	0.5879	12.1619
0.142	26.5722	0.142	26.7727	0.142	22.9477	0.142	20.4127	0.142	19.2761	0.59966	13.2987	0.59966	12.4182
0.143	26.7464	0.143	26.9498	0.143	23.1089	0.143	20.5563	0.143	19.4106	0.61141	13.6204	0.61141	12.6619
0.144	26.9202	0.144	27.1265	0.144	23.2697	0.144	20.6997	0.144	19.5448	0.62317	13.9448	0.62317	12.889
0.145	27.0936	0.145	27.3028	0.145	23.4302	0.145	20.8427	0.145	19.6788	0.63493	14.2696	0.63493	13.1129
0.146	27.2666	0.146	27.4786	0.146	23.5903	0.146	20.9855	0.146	19.8124	0.64669	14.5938	0.64669	13.3417
0.147	27.4392	0.147	27.6541	0.147	23.75	0.147	21.1279	0.147	19.9458	0.65845	14.9156	0.65845	13.5848
0.148	27.6114	0.148	27.8292	0.148	23.9094	0.148	21.27	0.148	20.0789	0.6702	15.24	0.6702	13.8481
0.149	27.7832	0.149	28.0038	0.149	24.0685	0.149	21.4119	0.149	20.2118	0.68196	15.5653	0.68196	14.1182
0.15	27.9546	0.15	28.1781	0.15	24.2272	0.15	21.5534	0.15	20.3444	0.69372	15.8971	0.69372	14.3885
0.151	28.1256	0.151	28.3519	0.151	24.3855	0.151	21.6946	0.151	20.4766	0.70548	16.2305	0.70548	14.644
0.152	28.2962	0.152	28.5253	0.152	24.5435	0.152	21.8356	0.152	20.6087	0.71724	16.5703	0.71724	14.8712
0.153	28.4664	0.153	28.6984	0.153	24.7012	0.153	21.9762	0.153	20.7404	0.72899	16.9113	0.72899	15.0793
0.154	28.6363	0.154	28.871	0.154	24.8585	0.154	22.1165	0.154	20.8719	0.74075	17.2582	0.74075	15.2793
0.155	28.8057	0.155	29.0432	0.155	25.0154	0.155	22.2565	0.155	21.0031	0.75251	17.6056	0.75251	15.4818
0.156	28.9747	0.156	29.215	0.156	25.172	0.156	22.3962	0.156	21.134	0.76427	17.9595	0.76427	15.7019
0.157	29.1434	0.157	29.3864	0.157	25.3283	0.157	22.5357	0.157	21.2646	0.77602	18.3158	0.77602	15.945
0.158	29.3116	0.158	29.5574	0.158	25.4841	0.158	22.6748	0.158	21.395	0.78778	18.6632	0.78778	16.2015
0.159	29.4794	0.159	29.728	0.159	25.6397	0.159	22.8136	0.159	21.5251	0.79954	19.0047	0.79954	16.4607
0.16	29.6469	0.16	29.8982	0.16	25.7948	0.16	22.9521	0.16	21.6549	0.8113	19.3278	0.8113	16.6978
0.161	29.8139	0.161	30.0679	0.161	25.9497	0.161	23.0903	0.161	21.7844	0.82306	19.6357	0.82306	16.9136
0.162	29.9806	0.162	30.2373	0.162	26.1041	0.162	23.2282	0.162	21.9137	0.83481	19.9366	0.83481	17.0969
0.163	30.1469	0.163	30.4062	0.163	26.2583	0.163	23.3658	0.163	22.0427	0.84657	20.2257	0.84657	17.2531
0.164	30.3127	0.164	30.5748	0.164	26.412	0.164	23.5031	0.164	22.1714	0.85833	20.5258	0.85833	17.4008
0.165	30.4782	0.165	30.7429	0.165	26.5654	0.165	23.6401	0.165	22.2998	0.87009	20.8374	0.87009	17.5553
0.166	30.6432	0.166	30.9107	0.166	26.7185	0.166	23.7768	0.166	22.428	0.88185	21.1771	0.88185	17.741
0.167	30.8079	0.167	31.078	0.167	26.8712	0.167	23.9132	0.167	22.5559	0.8936	21.5257	0.8936	17.9619
0.168	30.9722	0.168	31.2449	0.168	27.0236	0.168	24.0493	0.168	22.6835	0.90536	21.8864	0.90536	18.2057
0.169	31.1361	0.169	31.4114	0.169	27.1756	0.169	24.1851	0.169	22.8108	0.91712	22.1987	0.91712	18.4594
0.17	31.2996	0.17	31.5775	0.17	27.3272	0.17	24.3205	0.17	22.9379	0.92888	22.4902	0.92888	18.6933
0.171	31.4627	0.171	31.7432	0.171	27.4785	0.171	24.4557	0.171	23.0647	0.94064	22.7409	0.94064	18.879
0.172	31.6254	0.172	31.9085	0.172	27.6294	0.172	24.5906	0.172	23.1912	0.95239	22.9903	0.95239	19.0062
0.173	31.7877	0.173	32.0734	0.173	27.78	0.173	24.7252	0.173	23.3175	0.96415	23.2583	0.96415	19.0925
0.174	31.9496	0.174	32.2379	0.174	27.9303	0.174	24.8594	0.174	23.4434	0.97591	23.5573	0.97591	19.1863
0.175	32.1111	0.175	32.4019	0.175	28.0802	0.175	24.9934	0.175	23.5691	0.98767	23.9033	0.98767	19.3227
0.176	32.2722	0.176	32.5656	0.176	28.2297	0.176	25.1271	0.176	23.6945	0.99943	24.229	0.99943	19.4923
0.177	32.4329	0.177	32.7289	0.177	28.3789	0.177	25.2604	0.177	23.8197	1.01118	24.5509	1.01118	19.711
0.178	32.5932	0.178	32.8917	0.178	28.5277	0.178	25.3935	0.178	23.9445	1.02294	24.8349	1.02294	19.9394
0.179	32.7531	0.179	33.0541	0.179	28.6762	0.179	25.5263	0.179	24.0691	1.0347	25.0763	1.0347	20.1441
0.18	32.9127	0.18	33.2162	0.18	28.8243	0.18	25.6587	0.18	24.1934	1.04646	25.2894	1.04646	20.327
0.181	33.0718	0.181	33.3778	0.181	28.9721	0.181	25.7909	0.181	24.3175	1.05822	25.473	1.05822	20.5059
0.182	33.2305	0.182	33.539	0.182	29.1195	0.182	25.9227	0.182	24.4412	1.06997	25.6331	1.06997	20.676
0.183	33.3889	0.183	33.6998	0.183	29.2666	0.183	26.0543	0.183	24.5647	1.08173	25.7767	1.08173	20.8673
0.184	33.5468	0.184	33.8602	0.184	29.4133	0.184	26.1855	0.184	24.6879	1.09349	25.9375	1.09349	21.0511
0.185	33.7043	0.185	34.0202	0.185	29.5596	0.185	26.3165	0.185	24.8109	1.10525	26.0596	1.10525	21.2369
0.186	33.8615	0.186	34.1798	0.186	29.7056	0.186	26.4471	0.186	24.9335	1.11701	26.1591	1.11701	21.4156
0.187	34.0183	0.187	34.339	0.187	29.8513	0.187	26.5775	0.187	25.0559	1.12876	26.2515	1.12876	21.5702
0.188	34.1746	0.188	34.4978	0.188	29.9966	0.188	26.7075	0.188	25.178	1.14052	26.3086	1.14052	21.6913
0.189	34.3306	0.189	34.6561	0.189	30.1415	0.189	26.8372	0.189	25.2999	1.15228	26.3804	1.15228	21.7611
0.19	34.4861	0.19	34.8141	0.19	30.2861	0.19	26.9667	0.19	25.4214	1.16404	26.451	1.16404	21.8193
0.191	34.6413	0.191	34.9716	0.191	30.4304	0.191	27.0958	0.191	25.5427	1.1758	26.5229	1.1758	21.8692
0.192	34.7961	0.192	35.1288	0.192	30.5743	0.192	27.2246	0.192	25.6637	1.18755	26.6026	1.18755	21.9326
0.193	34.9505	0.193	35.2855	0.193	30.7178	0.193	27.3531	0.193	25.7844	1.19931	26.7129	1.19931	22.0375
0.194	35.1044	0.194	35.4419	0.194	30.861	0.194	27.4814	0.194	25.9049	1.21107	26.8283	1.21107	22.1795
0.195	35.258	0.195	35.5978	0.195	31.0038	0.195	27.6093	0.195	26.0251	1.22283	26.8963	1.22283	22.3764
0.196	35.4112	0.196	35.7533	0.196	31.1463	0.196	27.7369	0.196	26.145	1.23458	26.8894	1.23458	22.5274
0.197	35.564	0.197	35.9084	0.197	31.2884	0.197	27.8642	0.197	26.2646	1.24634	26.8225	1.24634	22.6111
0.198	35.7164	0.198	36.0631	0.198	31.4302	0.198	27.9912	0.198	26.384	1.2581	26.8111	1.2581	22.576
0.199	35.8684	0.199	36.2174	0.199	31.5716	0.199	28.118	0.199	26.5031	1.26986	26.8122	1.26986	22.5109
0.2	36.02	0.2	36.3713	0.2	31.7127	0.2	28.2444	0.2	26.6219	1.28162	26.8575	1.28162	22.3903
0.201	36.1712	0.201	36.5248	0.201	31.8534	0.201	28.3705	0.201	26.7404	1.29337	26.9067	1.29337	22.2405
0.202	36.322	0.202	36.6778	0.202	31.9938	0.202	28.4963	0.202	26.8587	1.30513	26.9243	1.30513	22.1047
0.203	36.4724	0.203	36.8305	0.203	32.1338	0.203	28.6218	0.203	26.9767	1.31689	26.9168	1.31689	22.0575
0.204	36.6225	0.204	36.9828	0.204	32.2734	0.204	28.747	0.204	27.0944	1.32865	26.9389	1.32865	22.0811
0.205	36.7721	0.205	37.1346	0.205	32.4128	0.205	28.8719	0.205	27.2118	1.34041	26.9737	1.34041	22.1546
0.206	36.9213	0.206	37.2861	0.206	32.5517	0.206	28.9964	0.206	27.329	1.35216	27.0493	1.35216	22.2319
0.207	37.0701	0.207	37.4371	0.207	32.6903	0.207	29.1207	0.207	27.4459	1.36392	27.1036	1.36392	22.2744
0.208	37.2186	0.208	37.5877	0.208	32.8285	0.208	29.2447	0.208	27.5625	1.37568	27.1167	1.37568	22.2627
0.209	37.3666	0.209	37.7379	0.209	32.9664	0.209	29.3684	0.209	27.6788	1.38744	27.1171	1.38744	22.1995
0.21	37.5143	0.21	37.8878	0.21	33.104	0.21	29.4918	0.21	27.7949	1.3992	27.0275	1.3992	22.0875
0.211	37.6615	0.211	38.0372	0.211	33.2412	0.211	29.6149	0.211	27.9107	1.41095	26.8429	1.41095	21.8732
0.212	37.8084	0.212	38.1862	0.212	33.378	0.212	29.7376	0.212	28.0262	1.42271	26.5722	1.42271	21.7155
0.213	37.9548	0.213	38.3348	0.213	33.5145	0.213	29.8601	0.213	28.1414	1.43447	26.4842	1.43447	21.5629
0.214	38.1009	0.214	38.483	0.214	33.6506	0.214	29.9823	0.214	28.2564	1.44623	26.4781	1.44623	21.4095
0.215	38.2465	0.215	38.6307	0.215	33.7864	0.215	30.1042	0.215	28.3711	1.45799	26.4851	1.45799	21.3888
0.216	38.3918	0.216	38.7781	0.216	33.9218	0.216	30.2257	0.216	28.4855	1.46974	26.8326	1.46974	21.3173
0.217	38.5367	0.217	38.9251	0.217	34.0569	0.217	30.347	0.217	28.5996	1.4815	26.9494	1.4815	21.5251
0.218	38.6811	0.218	39.0716	0.218	34.1916	0.218	30.468	0.218	28.7135	1.49326	27.2284	1.49326	21.7813
0.219	38.8252	0.219	39.2178	0.219	34.326	0.219	30.5886	0.219	28.827	1.50502	27.465	1.50502	21.9661
0.22	38.9689	0.22	39.3635	0.22	34.46	0.22	30.709	0.22	28.9403	1.51678	27.5073	1.51678	21.5757
0.221	39.1122	0.221	39.5089	0.221	34.5937	0.221	30.829	0.221	29.0534	1.52853	27.5455	1.52853	21.287
0.222	39.2551	0.222	39.6538	0.222	34.727	0.222	30.9488	0.222	29.1661	1.54029	27.5187	1.54029	21.3238
0.223	39.3976	0.223	39.7983	0.223	34.8599	0.223	31.0682	0.223	29.2786	1.55205	27.4766	1.55205	21.5124
0.224	39.5397	0.224	39.9424	0.224	34.9925	0.224	31.1874	0.224	29.3908	1.56381	27.5193	1.56381	21.6397
0.225	39.6814	0.225	40.0861	0.225	35.1248	0.225	31.3062	0.225	29.5027	1.57557	27.5366	1.57557	21.6372
0.226	39.8227	0.226	40.2294	0.226	35.2567	0.226	31.4248	0.226	29.6144	1.58732	27.5037	1.58732	21.7976
0.227	39.9636	0.227	40.3723	0.227	35.3882	0.227	31.543	0.227	29.7258	1.59908	27.373	1.59908	21.9433
0.228	40.1041	0.228	40.5148	0.228	35.5194	0.228	31.6609	0.228	29.8369	1.61084	27.4043	1.61084	22.1099
0.229	40.2442	0.229	40.6569	0.229	35.6502	0.229	31.7786	0.229	29.9477	1.6226	27.3192	1.6226	22.2088
0.23	40.3839	0.23	40.7986	0.23	35.7807	0.23	31.8959	0.23	30.0583	1.63436	27.1298	1.63436	22.4591
0.231	40.5233	0.231	40.9398	0.231	35.9109	0.231	32.0129	0.231	30.1686	1.64611	27.133	1.64611	22.563
0.232	40.6622	0.232	41.0807	0.232	36.0407	0.232	32.1297	0.232	30.2786	1.65787	27.3381	1.65787	22.8637
0.233	40.8007	0.233	41.2211	0.233	36.1701	0.233	32.2461	0.233	30.3883	1.66963	27.2049	1.66963	23.1737
0.234	40.9389	0.234	41.3612	0.234	36.2992	0.234	32.3622	0.234	30.4978	1.68139	27.4868	1.68139	22.8878
0.235	41.0766	0.235	41.5008	0.235	36.4279	0.235	32.478	0.235	30.6069	1.69315	27.5333	1.69315	22.9959
0.236	41.2139	0.236	41.6401	0.236	36.5563	0.236	32.5936	0.236	30.7158	1.7049	27.423	1.7049	22.7107
0.237	41.3509	0.237	41.7789	0.237	36.6843	0.237	32.7088	0.237	30.8245	1.71666	27.6636	1.71666	22.5932
0.238	41.4875	0.238	41.9173	0.238	36.8119	0.238	32.8237	0.238	30.9328	1.72842	27.7207	1.72842	23.0696
0.239	41.6236	0.239	42.0553	0.239	36.9393	0.239	32.9383	0.239	31.0409	1.74018	28.0496	1.74018	23.7353
0.24	41.7594	0.24	42.1929	0.24	37.0662	0.24	33.0526	0.24	31.1487	1.75193	28.134	1.75193	24.2432
0.241	41.8947	0.241	42.3301	0.241	37.1928	0.241	33.1666	0.241	31.2563	1.76369	28.2591	1.76369	24.5681
0.242	42.0297	0.242	42.4669	0.242	37.3191	0.242	33.2803	0.242	31.3635	1.77545	28.3206	1.77545	24.9955
0.243	42.1643	0.243	42.6032	0.243	37.445	0.243	33.3937	0.243	31.4705	1.78721	28.3202	1.78721	25.2499
0.244	42.2985	0.244	42.7392	0.244	37.5705	0.244	33.5068	0.244	31.5772	1.79897	28.333	1.79897	25.5448
0.245	42.4322	0.245	42.8748	0.245	37.6957	0.245	33.6196	0.245	31.6836	1.81072	28.3827	1.81072	25.7619
0.246	42.5656	0.246	43.0099	0.246	37.8206	0.246	33.7321	0.246	31.7898	1.82248	28.3702	1.82248	25.6147
0.247	42.6986	0.247	43.1447	0.247	37.9451	0.247	33.8443	0.247	31.8957	1.83424	28.6034	1.83424	25.2024
0.248	42.8312	0.248	43.279	0.248	38.0692	0.248	33.9562	0.248	32.0013	1.846	28.6518	1.846	25.091
0.249	42.9634	0.249	43.413	0.249	38.193	0.249	34.0677	0.249	32.1066	1.85776	28.6655	1.85776	25.0285
0.25	43.0952	0.25	43.5465	0.25	38.3164	0.25	34.179	0.25	32.2116	1.86951	28.8726	1.86951	24.5741
0.251	43.2266	0.251	43.6796	0.251	38.4395	0.251	34.29	0.251	32.3164	1.88127	28.8234	1.88127	24.2949
0.252	43.3576	0.252	43.8123	0.252	38.5622	0.252	34.4007	0.252	32.4209	1.89303	29.0664	1.89303	24.1891
0.253	43.4882	0.253	43.9446	0.253	38.6846	0.253	34.5111	0.253	32.5252	1.90479	28.9903	1.90479	24.0892
0.254	43.6184	0.254	44.0765	0.254	38.8066	0.254	34.6211	0.254	32.6291	1.91655	28.8189	1.91655	23.669
0.255	43.7482	0.255	44.208	0.255	38.9283	0.255	34.7309	0.255	32.7328	1.9283	28.9001	1.9283	22.9706
0.256	43.8777	0.256	44.3391	0.256	39.0496	0.256	34.8404	0.256	32.8362	1.94006	28.9539	1.94006	22.7672
0.257	44.0067	0.257	44.4698	0.257	39.1706	0.257	34.9495	0.257	32.9393	1.95182	29.006	1.95182	22.1787
0.258	44.1353	0.258	44.6001	0.258	39.2912	0.258	35.0584	0.258	33.0422	1.96358	28.9629	1.96358	21.3685
0.259	44.2636	0.259	44.7299	0.259	39.4114	0.259	35.1669	0.259	33.1448	1.97534	28.5068	1.97534	19.9403
0.26	44.3914	0.26	44.8594	0.26	39.5313	0.26	35.2752	0.26	33.2471	1.98709	28.4141	1.98709	18.9973
0.261	44.5188	0.261	44.9884	0.261	39.6509	0.261	35.3832	0.261	33.3491	1.99885	28.5547	1.99885	17.7786
0.262	44.6459	0.262	45.1171	0.262	39.7701	0.262	35.4908	0.262	33.4508
0.263	44.7725	0.263	45.2453	0.263	39.889	0.263	35.5982	0.263	33.5523
0.264	44.8988	0.264	45.3731	0.264	40.0074	0.264	35.7052	0.264	33.6535
0.265	45.0246	0.265	45.5005	0.265	40.1256	0.265	35.812	0.265	33.7544
0.266	45.1501	0.266	45.6275	0.266	40.2434	0.266	35.9184	0.266	33.8551
0.267	45.2752	0.267	45.7542	0.267	40.3608	0.267	36.0245	0.267	33.9555
0.268	45.3998	0.268	45.8803	0.268	40.4779	0.268	36.1304	0.268	34.0556
0.269	45.5241	0.269	46.0061	0.269	40.5946	0.269	36.2359	0.269	34.1554
0.27	45.648	0.27	46.1315	0.27	40.711	0.27	36.3411	0.27	34.255
0.271	45.7715	0.271	46.2565	0.271	40.827	0.271	36.4461	0.271	34.3542
0.272	45.8946	0.272	46.3811	0.272	40.9427	0.272	36.5507	0.272	34.4532
0.273	46.0172	0.273	46.5052	0.273	41.058	0.273	36.655	0.273	34.552
0.274	46.1395	0.274	46.629	0.274	41.173	0.274	36.759	0.274	34.6504
0.275	46.2614	0.275	46.7523	0.275	41.2876	0.275	36.8628	0.275	34.7486
0.276	46.3829	0.276	46.8753	0.276	41.4019	0.276	36.9662	0.276	34.8465
0.277	46.504	0.277	46.9978	0.277	41.5158	0.277	37.0693	0.277	34.9441
0.278	46.6247	0.278	47.1199	0.278	41.6293	0.278	37.1721	0.278	35.0415
0.279	46.745	0.279	47.2417	0.279	41.7425	0.279	37.2746	0.279	35.1386
0.28	46.865	0.28	47.363	0.28	41.8554	0.28	37.3768	0.28	35.2353
0.281	46.9845	0.281	47.4839	0.281	41.9679	0.281	37.4787	0.281	35.3319
0.282	47.1036	0.282	47.6044	0.282	42.08	0.282	37.5803	0.282	35.4281
0.283	47.2223	0.283	47.7245	0.283	42.1918	0.283	37.6816	0.283	35.5241
0.284	47.3407	0.284	47.8441	0.284	42.3033	0.284	37.7826	0.284	35.6198
0.285	47.4586	0.285	47.9634	0.285	42.4144	0.285	37.8833	0.285	35.7152
0.286	47.5761	0.286	48.0823	0.286	42.5251	0.286	37.9837	0.286	35.8104
0.287	47.6933	0.287	48.2007	0.287	42.6355	0.287	38.0838	0.287	35.9053
0.288	47.81	0.288	48.3188	0.288	42.7455	0.288	38.1836	0.288	35.9999
0.289	47.9264	0.289	48.4365	0.289	42.8552	0.289	38.2831	0.289	36.0942
0.29	48.0423	0.29	48.5537	0.29	42.9645	0.29	38.3822	0.29	36.1882
0.291	48.1579	0.291	48.6705	0.291	43.0735	0.291	38.4811	0.291	36.282
0.292	48.2731	0.292	48.7869	0.292	43.1821	0.292	38.5797	0.292	36.3755
0.293	48.3878	0.293	48.903	0.293	43.2904	0.293	38.678	0.293	36.4687
0.294	48.5022	0.294	49.0186	0.294	43.3983	0.294	38.776	0.294	36.5617
0.295	48.6162	0.295	49.1338	0.295	43.5058	0.295	38.8736	0.295	36.6544
0.296	48.7298	0.296	49.2486	0.296	43.6131	0.296	38.971	0.296	36.7467
0.297	48.8429	0.297	49.363	0.297	43.7199	0.297	39.068	0.297	36.8389
0.298	48.9557	0.298	49.4769	0.298	43.8264	0.298	39.1648	0.298	36.9307
0.299	49.0681	0.299	49.5905	0.299	43.9326	0.299	39.2613	0.299	37.0223
0.3	49.1801	0.3	49.7037	0.3	44.0384	0.3	39.3574	0.3	37.1136
0.301	49.2917	0.301	49.8165	0.301	44.1438	0.301	39.4533	0.301	37.2046
0.302	49.4029	0.302	49.9288	0.302	44.2489	0.302	39.5488	0.302	37.2954
0.303	49.5137	0.303	50.0408	0.303	44.3536	0.303	39.6441	0.303	37.3858
0.304	49.6241	0.304	50.1523	0.304	44.458	0.304	39.739	0.304	37.476
0.305	49.7341	0.305	50.2634	0.305	44.562	0.305	39.8337	0.305	37.566
0.306	49.8438	0.306	50.3741	0.306	44.6657	0.306	39.928	0.306	37.6556
0.307	49.953	0.307	50.4845	0.307	44.7691	0.307	40.022	0.307	37.745
0.308	50.0618	0.308	50.5944	0.308	44.872	0.308	40.1158	0.308	37.8341
0.309	50.1702	0.309	50.7039	0.309	44.9747	0.309	40.2092	0.309	37.9229
0.31	50.2783	0.31	50.813	0.31	45.0769	0.31	40.3023	0.31	38.0115
0.311	50.3859	0.311	50.9216	0.311	45.1788	0.311	40.3952	0.311	38.0997
0.312	50.4931	0.312	51.0299	0.312	45.2804	0.312	40.4877	0.312	38.1877
0.313	50.6	0.313	51.1378	0.313	45.3816	0.313	40.5799	0.313	38.2754
0.314	50.7064	0.314	51.2453	0.314	45.4825	0.314	40.6718	0.314	38.3629
0.315	50.8125	0.315	51.3523	0.315	45.583	0.315	40.7635	0.315	38.4501
0.316	50.9181	0.316	51.459	0.316	45.6831	0.316	40.8548	0.316	38.5369
0.317	51.0234	0.317	51.5632	0.317	45.7829	0.317	40.9458	0.317	38.6257
0.318	51.1283	0.318	51.6627	0.318	45.8762	0.318	41.0381	0.318	38.7136
0.319	51.2318	0.319	51.7574	0.319	45.9666	0.319	41.1291	0.319	38.8006
0.32	51.3318	0.32	51.8478	0.32	46.0538	0.32	41.2189	0.32	38.8866
0.321	51.4287	0.321	51.9337	0.321	46.1377	0.321	41.3073	0.321	38.9716
0.322	51.5237	0.322	52.014	0.322	46.2183	0.322	41.3943	0.322	39.0556
0.323	51.617	0.323	52.0877	0.323	46.2956	0.323	41.4798	0.323	39.1383
0.324	51.7088	0.324	52.1533	0.324	46.3706	0.324	41.5637	0.324	39.2198
0.325	51.7993	0.325	52.2119	0.325	46.4444	0.325	41.6459	0.325	39.3
0.326	51.8883	0.326	52.2725	0.326	46.5185	0.326	41.7263	0.326	39.3788
0.327	51.9761	0.327	52.3404	0.327	46.5939	0.327	41.805	0.327	39.4561
0.328	52.0628	0.328	52.4148	0.328	46.6713	0.328	41.8817	0.328	39.532
0.329	52.1482	0.329	52.4939	0.329	46.7505	0.329	41.9565	0.329	39.6063
0.33	52.2327	0.33	52.5765	0.33	46.8315	0.33	42.0294	0.33	39.679
0.331	52.316	0.331	52.6615	0.331	46.9138	0.331	42.1002	0.331	39.75
0.332	52.3983	0.332	52.7484	0.332	46.9973	0.332	42.1692	0.332	39.8194
0.333	52.4794	0.333	52.8364	0.333	47.0814	0.333	42.2362	0.333	39.8871
0.334	52.5592	0.334	52.9251	0.334	47.1661	0.334	42.3015	0.334	39.9531
0.335	52.6377	0.335	53.014	0.335	47.2508	0.335	42.3651	0.335	40.0174
0.336	52.7146	0.336	53.1028	0.336	47.3355	0.336	42.4274	0.336	40.0802
0.337	52.7897	0.337	53.1912	0.337	47.4199	0.337	42.4885	0.337	40.1414
0.338	52.8628	0.338	53.2788	0.338	47.5037	0.338	42.5487	0.338	40.2013
0.339	52.9335	0.339	53.3653	0.339	47.5866	0.339	42.6083	0.339	40.2598
0.34	53.0016	0.34	53.4506	0.34	47.6686	0.34	42.6675	0.34	40.3171
0.341	53.0665	0.341	53.5342	0.341	47.7493	0.341	42.7265	0.341	40.3735
0.342	53.1279	0.342	53.616	0.342	47.8286	0.342	42.7855	0.342	40.4289
0.343	53.185	0.343	53.6956	0.343	47.9062	0.343	42.8444	0.343	40.4836
0.344	53.2368	0.344	53.7729	0.344	47.9819	0.344	42.9034	0.344	40.5376
0.345	53.2822	0.345	53.8476	0.345	48.056	0.345	42.9622	0.345	40.5908
0.346	53.3193	0.346	53.9203	0.346	48.1292	0.346	43.0215	0.346	40.6448
0.347	53.3441	0.347	53.9904	0.347	48.2013	0.347	43.0819	0.347	40.7001
0.348	53.3552	0.348	54.0575	0.348	48.2721	0.348	43.1432	0.348	40.7564
0.349	53.3809	0.349	54.1212	0.349	48.3412	0.349	43.2053	0.349	40.8136
0.35	53.4189	0.35	54.1812	0.35	48.4087	0.35	43.2682	0.35	40.8717
0.351	53.4647	0.351	54.2369	0.351	48.4745	0.351	43.3317	0.351	40.9306
0.352	53.5159	0.352	54.2877	0.352	48.5386	0.352	43.3958	0.352	40.9903
0.353	53.5711	0.353	54.3328	0.353	48.601	0.353	43.4605	0.353	41.0508
0.354	53.6293	0.354	54.3709	0.354	48.6618	0.354	43.5259	0.354	41.1121
0.355	53.6899	0.355	54.4001	0.355	48.7211	0.355	43.5918	0.355	41.1743
0.356	53.7525	0.356	54.4185	0.356	48.7789	0.356	43.6582	0.356	41.2371
0.357	53.8165	0.357	54.4328	0.357	48.8352	0.357	43.7249	0.357	41.3007
0.358	53.8818	0.358	54.4563	0.358	48.8901	0.358	43.7917	0.358	41.3647
0.359	53.948	0.359	54.4886	0.359	48.9435	0.359	43.8581	0.359	41.4288
0.36	54.015	0.36	54.5272	0.36	48.9951	0.36	43.9237	0.36	41.4924
0.361	54.0824	0.361	54.5705	0.361	49.0446	0.361	43.9876	0.361	41.5551
0.362	54.1497	0.362	54.6174	0.362	49.0916	0.362	44.0493	0.362	41.6159
0.363	54.2163	0.363	54.6666	0.363	49.1356	0.363	44.1082	0.363	41.6743
0.364	54.2816	0.364	54.7171	0.364	49.1765	0.364	44.1638	0.364	41.73
0.365	54.3447	0.365	54.7672	0.365	49.2142	0.365	44.2164	0.365	41.7825
0.366	54.405	0.366	54.8153	0.366	49.2492	0.366	44.266	0.366	41.8322
0.367	54.4621	0.367	54.8602	0.367	49.282	0.367	44.3132	0.367	41.8792
0.368	54.5159	0.368	54.9009	0.368	49.3141	0.368	44.3585	0.368	41.9242
0.369	54.5665	0.369	54.9367	0.369	49.3468	0.369	44.4027	0.369	41.9682
0.37	54.6142	0.37	54.9665	0.37	49.3817	0.37	44.4465	0.37	42.0123
0.371	54.6589	0.371	54.9881	0.371	49.4202	0.371	44.4907	0.371	42.057
0.372	54.7004	0.372	54.9954	0.372	49.4632	0.372	44.5359	0.372	42.103
0.373	54.7383	0.373	54.9714	0.373	49.5115	0.373	44.5826	0.373	42.1508
0.374	54.7717	0.374	54.9864	0.374	49.5655	0.374	44.6314	0.374	42.2009
0.375	54.7995	0.375	55.0173	0.375	49.6258	0.375	44.683	0.375	42.2536
0.376	54.8224	0.376	55.0584	0.376	49.6929	0.376	44.7379	0.376	42.3094
0.377	54.8486	0.377	55.1071	0.377	49.7677	0.377	44.797	0.377	42.3689
0.378	54.8844	0.378	55.1621	0.378	49.8516	0.378	44.8609	0.378	42.4325
0.379	54.9292	0.379	55.2223	0.379	49.9473	0.379	44.9308	0.379	42.5009
0.38	54.9811	0.38	55.2868	0.38	50.0625	0.38	45.008	0.38	42.5745
0.381	55.0383	0.381	55.3551	0.381	50.2115	0.381	45.0934	0.381	42.6534
0.382	55.0994	0.382	55.4266	0.382	50.3247	0.382	45.185	0.382	42.736
0.383	55.163	0.383	55.5007	0.383	50.4264	0.383	45.2757	0.383	42.819
0.384	55.2279	0.384	55.5769	0.384	50.5214	0.384	45.3612	0.384	42.8997
0.385	55.2934	0.385	55.6546	0.385	50.6117	0.385	45.4416	0.385	42.9771
0.386	55.3588	0.386	55.7335	0.386	50.6984	0.386	45.5179	0.386	43.0511
0.387	55.4236	0.387	55.813	0.387	50.7821	0.387	45.5907	0.387	43.1221
0.388	55.4875	0.388	55.8929	0.388	50.8633	0.388	45.6608	0.388	43.1906
0.389	55.5503	0.389	55.9727	0.389	50.9421	0.389	45.7284	0.389	43.2568
0.39	55.6118	0.39	56.0524	0.39	51.0189	0.39	45.794	0.39	43.3211
0.391	55.6719	0.391	56.1317	0.391	51.0937	0.391	45.8576	0.391	43.3836
0.392	55.7306	0.392	56.2105	0.392	51.1667	0.392	45.9195	0.392	43.4446
0.393	55.7878	0.393	56.2887	0.393	51.2379	0.393	45.9799	0.393	43.5041
0.394	55.8436	0.394	56.3664	0.394	51.3076	0.394	46.0387	0.394	43.5625
0.395	55.8979	0.395	56.4435	0.395	51.3757	0.395	46.0962	0.395	43.6197
0.396	55.951	0.396	56.5202	0.396	51.4424	0.396	46.1524	0.396	43.6759
0.397	56.0028	0.397	56.5966	0.397	51.5079	0.397	46.2074	0.397	43.7312
0.398	56.0538	0.398	56.6731	0.398	51.5722	0.398	46.2612	0.398	43.7857
0.399	56.1043	0.399	56.7501	0.399	51.6354	0.399	46.3141	0.399	43.8395
0.4	56.1547	0.4	56.8281	0.4	51.698	0.4	46.3661	0.4	43.8928
0.401	56.2058	0.401	56.908	0.401	51.76	0.401	46.4173	0.401	43.9457
0.402	56.2587	0.402	56.9907	0.402	51.8218	0.402	46.4678	0.402	43.9983
0.403	56.3147	0.403	57.0766	0.403	51.8836	0.403	46.5179	0.403	44.0508
0.404	56.376	0.404	57.1634	0.404	51.946	0.404	46.5678	0.404	44.1034
0.405	56.4467	0.405	57.2471	0.405	52.0094	0.405	46.6178	0.405	44.1562
0.406	56.5393	0.406	57.3259	0.406	52.0743	0.406	46.668	0.406	44.2094
0.407	56.6332	0.407	57.4004	0.407	52.1413	0.407	46.7188	0.407	44.2634
0.408	56.7017	0.408	57.4713	0.408	52.2107	0.408	46.7706	0.408	44.3182
0.409	56.7575	0.409	57.5394	0.409	52.283	0.409	46.8237	0.409	44.3742
0.41	56.8042	0.41	57.6054	0.41	52.3576	0.41	46.8785	0.41	44.4315
0.411	56.8434	0.411	57.6695	0.411	52.4334	0.411	46.9352	0.411	44.4903
0.412	56.8763	0.412	57.7321	0.412	52.5083	0.412	46.9938	0.412	44.5506
0.413	56.9045	0.413	57.7934	0.413	52.5806	0.413	47.0542	0.413	44.6122
0.414	56.9305	0.414	57.8534	0.414	52.6497	0.414	47.1155	0.414	44.6747
0.415	56.9572	0.415	57.9123	0.415	52.7154	0.415	47.1768	0.415	44.7377
0.416	56.9862	0.416	57.9702	0.416	52.778	0.416	47.2373	0.416	44.8004
0.417	57.0183	0.417	58.0271	0.417	52.8377	0.417	47.2966	0.417	44.8623
0.418	57.0535	0.418	58.0833	0.418	52.8949	0.418	47.3545	0.418	44.9229
0.419	57.0916	0.419	58.1386	0.419	52.9498	0.419	47.4108	0.419	44.9821
0.42	57.1324	0.42	58.1933	0.42	53.0024	0.42	47.4659	0.42	45.0399
0.421	57.1755	0.421	58.2474	0.421	53.0532	0.421	47.5198	0.421	45.0962
0.422	57.221	0.422	58.301	0.422	53.102	0.422	47.5727	0.422	45.1513
0.423	57.2685	0.423	58.3543	0.423	53.1492	0.423	47.6249	0.423	45.2052
0.424	57.318	0.424	58.4074	0.424	53.1947	0.424	47.6764	0.424	45.2581
0.425	57.3695	0.425	58.4605	0.425	53.2386	0.425	47.7274	0.425	45.3101
0.426	57.4229	0.426	58.5138	0.426	53.281	0.426	47.7779	0.426	45.3614
0.427	57.4782	0.427	58.5678	0.427	53.3219	0.427	47.8282	0.427	45.4121
0.428	57.5354	0.428	58.6229	0.428	53.3614	0.428	47.8783	0.428	45.4622
0.429	57.5948	0.429	58.6799	0.429	53.3994	0.429	47.9282	0.429	45.512
0.43	57.6563	0.43	58.74	0.43	53.4361	0.43	47.9782	0.43	45.5614
0.431	57.7203	0.431	58.8051	0.431	53.4714	0.431	48.0282	0.431	45.6107
0.432	57.7872	0.432	58.8785	0.432	53.5054	0.432	48.0783	0.432	45.6598
0.433	57.8574	0.433	58.9672	0.433	53.5383	0.433	48.1286	0.433	45.7088
0.434	57.9318	0.434	59.1035	0.434	53.5703	0.434	48.1792	0.434	45.7579
0.435	58.0118	0.435	59.1954	0.435	53.6017	0.435	48.2302	0.435	45.8071
0.436	58.0999	0.436	59.2745	0.436	53.6332	0.436	48.2816	0.436	45.8566
0.437	58.2026	0.437	59.3469	0.437	53.6655	0.437	48.3335	0.437	45.9063
0.438	58.3824	0.438	59.4151	0.438	53.6995	0.438	48.386	0.438	45.9565
0.439	58.4837	0.439	59.4803	0.439	53.7362	0.439	48.4393	0.439	46.0072
0.44	58.5692	0.44	59.5432	0.44	53.7762	0.44	48.4933	0.44	46.0585
0.441	58.6446	0.441	59.6043	0.441	53.8203	0.441	48.5483	0.441	46.1106
0.442	58.7121	0.442	59.6639	0.442	53.8687	0.442	48.6044	0.442	46.1635
0.443	58.773	0.443	59.7221	0.443	53.9219	0.443	48.6617	0.443	46.2174
0.444	58.828	0.444	59.779	0.444	53.9797	0.444	48.7203	0.444	46.2723
0.445	58.8777	0.445	59.8347	0.445	54.0418	0.445	48.7802	0.445	46.3283
0.446	58.9224	0.446	59.8892	0.446	54.1069	0.446	48.8416	0.446	46.3855
0.447	58.9625	0.447	59.9426	0.447	54.1734	0.447	48.9043	0.447	46.4438
0.448	58.9983	0.448	59.9949	0.448	54.2392	0.448	48.9682	0.448	46.5032
0.449	59.03	0.449	60.0461	0.449	54.3032	0.449	49.0329	0.449	46.5635
0.45	59.0574	0.45	60.0961	0.45	54.3646	0.45	49.098	0.45	46.6244
0.451	59.0804	0.451	60.1451	0.451	54.4235	0.451	49.1626	0.451	46.6857
0.452	59.0982	0.452	60.193	0.452	54.4797	0.452	49.2264	0.452	46.7469
0.453	59.1104	0.453	60.2398	0.453	54.5333	0.453	49.2889	0.453	46.8077
0.454	59.1191	0.454	60.2856	0.454	54.5845	0.454	49.3497	0.454	46.8678
0.455	59.1318	0.455	60.3306	0.455	54.6332	0.455	49.409	0.455	46.927
0.456	59.153	0.456	60.3748	0.456	54.6796	0.456	49.4667	0.456	46.985
0.457	59.1824	0.457	60.4185	0.457	54.7238	0.457	49.5229	0.457	47.0419
0.458	59.2189	0.458	60.462	0.458	54.7656	0.458	49.5778	0.458	47.0976
0.459	59.2614	0.459	60.5059	0.459	54.8053	0.459	49.6317	0.459	47.1522
0.46	59.3093	0.46	60.5508	0.46	54.8429	0.46	49.6846	0.46	47.2056
0.461	59.362	0.461	60.5976	0.461	54.8785	0.461	49.7369	0.461	47.2581
0.462	59.4193	0.462	60.6474	0.462	54.9123	0.462	49.7887	0.462	47.3095
0.463	59.4809	0.463	60.7011	0.463	54.9445	0.463	49.8401	0.463	47.3602
0.464	59.5467	0.464	60.7602	0.464	54.9755	0.464	49.8913	0.464	47.4101
0.465	59.6168	0.465	60.8262	0.465	55.0057	0.465	49.9424	0.465	47.4593
0.466	59.6912	0.466	60.9011	0.466	55.0358	0.466	49.9936	0.466	47.508
0.467	59.7703	0.467	60.9878	0.467	55.0663	0.467	50.045	0.467	47.5563
0.468	59.8546	0.468	61.0831	0.468	55.0979	0.468	50.0966	0.468	47.6042
0.469	59.9448	0.469	61.1718	0.469	55.1312	0.469	50.1487	0.469	47.6519
0.47	60.0425	0.47	61.252	0.47	55.1666	0.47	50.2011	0.47	47.6996
0.471	60.1502	0.471	61.3261	0.471	55.2046	0.471	50.2542	0.471	47.7472
0.472	60.2741	0.472	61.3957	0.472	55.2453	0.472	50.3078	0.472	47.795
0.473	60.4126	0.473	61.4618	0.473	55.2891	0.473	50.3622	0.473	47.843
0.474	60.5317	0.474	61.5252	0.474	55.3362	0.474	50.4173	0.474	47.8913
0.475	60.6393	0.475	61.5864	0.475	55.3867	0.475	50.4733	0.475	47.9401
0.476	60.7394	0.476	61.6458	0.476	55.4408	0.476	50.5303	0.476	47.9895
0.477	60.8338	0.477	61.7038	0.477	55.4988	0.477	50.5883	0.477	48.0395
0.478	60.9238	0.478	61.7607	0.478	55.5606	0.478	50.6474	0.478	48.0904
0.479	61.0099	0.479	61.8166	0.479	55.6264	0.479	50.7076	0.479	48.1421
0.48	61.0926	0.48	61.8719	0.48	55.6959	0.48	50.7691	0.48	48.1948
0.481	61.1722	0.481	61.9268	0.481	55.7685	0.481	50.8317	0.481	48.2486
0.482	61.249	0.482	61.9814	0.482	55.8436	0.482	50.8955	0.482	48.3033
0.483	61.3232	0.483	62.0359	0.483	55.92	0.483	50.9603	0.483	48.359
0.484	61.395	0.484	62.0904	0.484	55.9968	0.484	51.026	0.484	48.4157
0.485	61.4644	0.485	62.145	0.485	56.0733	0.485	51.0921	0.485	48.4731
0.486	61.5316	0.486	62.1999	0.486	56.1494	0.486	51.1583	0.486	48.5311
0.487	61.5968	0.487	62.2551	0.487	56.2247	0.487	51.2241	0.487	48.5893
0.488	61.66	0.488	62.3109	0.488	56.2994	0.488	51.2891	0.488	48.6475
0.489	61.7213	0.489	62.3671	0.489	56.3736	0.489	51.3526	0.489	48.7054
0.49	61.7809	0.49	62.4241	0.49	56.4473	0.49	51.4146	0.49	48.7626
0.491	61.8388	0.491	62.4819	0.491	56.5206	0.491	51.4746	0.491	48.8189
0.492	61.8952	0.492	62.5407	0.492	56.5938	0.492	51.5327	0.492	48.8742
0.493	61.9503	0.493	62.6007	0.493	56.6668	0.493	51.5886	0.493	48.9282
0.494	62.0042	0.494	62.662	0.494	56.7399	0.494	51.6424	0.494	48.9808
0.495	62.0571	0.495	62.7249	0.495	56.813	0.495	51.694	0.495	49.0321
0.496	62.1091	0.496	62.7898	0.496	56.8863	0.496	51.7437	0.496	49.0819
0.497	62.1606	0.497	62.8571	0.497	56.9598	0.497	51.7913	0.497	49.1302
0.498	62.2117	0.498	62.9274	0.498	57.0337	0.498	51.837	0.498	49.1771
0.499	62.2628	0.499	63.0012	0.499	57.1079	0.499	51.8809	0.499	49.2226
0.5	62.3143	0.5	63.0787	0.5	57.1825	0.5	51.9232	0.5	49.2666
0.501	62.3665	0.501	63.1591	0.501	57.2576	0.501	51.964	0.501	49.3092
0.502	62.42	0.502	63.2383	0.502	57.3332	0.502	52.0034	0.502	49.3505
0.503	62.4755	0.503	63.312	0.503	57.4095	0.503	52.0418	0.503	49.3906
0.504	62.5337	0.504	63.3783	0.504	57.4863	0.504	52.0793	0.504	49.4295
0.505	62.5954	0.505	63.4372	0.505	57.5638	0.505	52.1161	0.505	49.4674
0.506	62.6614	0.506	63.4887	0.506	57.642	0.506	52.1525	0.506	49.5045
0.507	62.7324	0.507	63.5329	0.507	57.721	0.507	52.1887	0.507	49.541
0.508	62.8081	0.508	63.5694	0.508	57.8009	0.508	52.225	0.508	49.5771
0.509	62.8865	0.509	63.5976	0.509	57.8816	0.509	52.2616	0.509	49.6131
0.51	62.9646	0.51	63.6161	0.51	57.9632	0.51	52.2986	0.51	49.6493
0.511	63.0402	0.511	63.622	0.511	58.0459	0.511	52.3362	0.511	49.686
0.512	63.1129	0.512	63.6121	0.512	58.1296	0.512	52.3744	0.512	49.7233
0.513	63.1826	0.513	63.6043	0.513	58.2143	0.513	52.4135	0.513	49.7616
0.514	63.2498	0.514	63.608	0.514	58.3	0.514	52.4535	0.514	49.801
0.515	63.3148	0.515	63.6189	0.515	58.3865	0.515	52.4943	0.515	49.8415
0.516	63.3777	0.516	63.6343	0.516	58.4737	0.516	52.5361	0.516	49.8833
0.517	63.4389	0.517	63.6528	0.517	58.5609	0.517	52.5789	0.517	49.9263
0.518	63.4986	0.518	63.6736	0.518	58.6475	0.518	52.6225	0.518	49.9706
0.519	63.5568	0.519	63.6962	0.519	58.7328	0.519	52.6669	0.519	50.016
0.52	63.6138	0.52	63.7209	0.52	58.8158	0.52	52.712	0.52	50.0624
0.521	63.6697	0.521	63.7479	0.521	58.8958	0.521	52.7575	0.521	50.1096
0.522	63.7249	0.522	63.7778	0.522	58.9721	0.522	52.8033	0.522	50.1574
0.523	63.7794	0.523	63.8112	0.523	59.0442	0.523	52.8489	0.523	50.2056
0.524	63.8337	0.524	63.8485	0.524	59.1117	0.524	52.8942	0.524	50.2537
0.525	63.8878	0.525	63.8899	0.525	59.1741	0.525	52.9389	0.525	50.3015
0.526	63.9421	0.526	63.9354	0.526	59.2312	0.526	52.9828	0.526	50.3486
0.527	63.9968	0.527	63.9848	0.527	59.2825	0.527	53.0258	0.527	50.3948
0.528	64.0522	0.528	64.038	0.528	59.3285	0.528	53.0679	0.528	50.4397
0.529	64.1083	0.529	64.0948	0.529	59.3709	0.529	53.1091	0.529	50.4831
0.53	64.1653	0.53	64.1551	0.53	59.413	0.53	53.1495	0.53	50.5249
0.531	64.2234	0.531	64.2187	0.531	59.4576	0.531	53.1891	0.531	50.5649
0.532	64.2828	0.532	64.2855	0.532	59.5058	0.532	53.2282	0.532	50.603
0.533	64.3435	0.533	64.3555	0.533	59.5574	0.533	53.2669	0.533	50.6393
0.534	64.4056	0.534	64.4286	0.534	59.6121	0.534	53.3051	0.534	50.6739
0.535	64.4694	0.535	64.5049	0.535	59.6693	0.535	53.343	0.535	50.7068
0.536	64.535	0.536	64.5843	0.536	59.7288	0.536	53.3807	0.536	50.7382
0.537	64.6026	0.537	64.667	0.537	59.7902	0.537	53.4183	0.537	50.7686
0.538	64.6726	0.538	64.7529	0.538	59.8533	0.538	53.4556	0.538	50.7981
0.539	64.7455	0.539	64.8414	0.539	59.918	0.539	53.4929	0.539	50.827
0.54	64.8217	0.54	64.9317	0.54	59.9841	0.54	53.5302	0.54	50.8559
0.541	64.9023	0.541	65.0218	0.541	60.0516	0.541	53.5675	0.541	50.8848
0.542	64.9886	0.542	65.1099	0.542	60.1203	0.542	53.6049	0.542	50.914
0.543	65.0833	0.543	65.1946	0.543	60.1904	0.543	53.6425	0.543	50.9437
0.544	65.1912	0.544	65.2752	0.544	60.2617	0.544	53.6805	0.544	50.9741
0.545	65.3084	0.545	65.3515	0.545	60.3344	0.545	53.7191	0.545	51.0051
0.546	65.4088	0.546	65.4235	0.546	60.4085	0.546	53.7585	0.546	51.0369
0.547	65.497	0.547	65.4913	0.547	60.484	0.547	53.7989	0.547	51.0696
0.548	65.5763	0.548	65.5548	0.548	60.5612	0.548	53.8408	0.548	51.1033
0.549	65.6484	0.549	65.6142	0.549	60.64	0.549	53.8843	0.549	51.1379
0.55	65.7143	0.55	65.6696	0.55	60.7204	0.55	53.9298	0.55	51.1738
0.551	65.7746	0.551	65.721	0.551	60.8023	0.551	53.9774	0.551	51.211
0.552	65.8295	0.552	65.7686	0.552	60.8854	0.552	54.0275	0.552	51.2499
0.553	65.8792	0.553	65.8127	0.553	60.969	0.553	54.0801	0.553	51.2906
0.554	65.9237	0.554	65.8539	0.554	61.0524	0.554	54.1352	0.554	51.3334
0.555	65.9629	0.555	65.8931	0.555	61.1347	0.555	54.1928	0.555	51.3783
0.556	65.9966	0.556	65.9311	0.556	61.2154	0.556	54.2528	0.556	51.4257
0.557	66.0247	0.557	65.9692	0.557	61.294	0.557	54.315	0.557	51.4754
0.558	66.0473	0.558	66.0082	0.558	61.3704	0.558	54.379	0.558	51.5275
0.559	66.0657	0.559	66.0487	0.559	61.4445	0.559	54.4444	0.559	51.5817
0.56	66.0825	0.56	66.0909	0.56	61.5164	0.56	54.5108	0.56	51.6379
0.561	66.101	0.561	66.1351	0.561	61.5861	0.561	54.5778	0.561	51.6958
0.562	66.1225	0.562	66.1814	0.562	61.6538	0.562	54.6448	0.562	51.755
0.563	66.1475	0.563	66.2297	0.563	61.7195	0.563	54.7115	0.563	51.8152
0.564	66.1756	0.564	66.2802	0.564	61.7833	0.564	54.7776	0.564	51.8761
0.565	66.2064	0.565	66.333	0.565	61.8452	0.565	54.8428	0.565	51.9373
0.566	66.2396	0.566	66.3884	0.566	61.9052	0.566	54.9068	0.566	51.9986
0.567	66.2751	0.567	66.4467	0.567	61.9632	0.567	54.9696	0.567	52.0598
0.568	66.3125	0.568	66.5085	0.568	62.0192	0.568	55.0309	0.568	52.1206
0.569	66.3518	0.569	66.5748	0.569	62.073	0.569	55.0907	0.569	52.1809
0.57	66.393	0.57	66.6474	0.57	62.1245	0.57	55.1488	0.57	52.2406
0.571	66.4363	0.571	66.7302	0.571	62.1734	0.571	55.2052	0.571	52.2995
0.572	66.4821	0.572	66.8364	0.572	62.2195	0.572	55.2598	0.572	52.3576
0.573	66.5315	0.573	66.9306	0.573	62.2624	0.573	55.3124	0.573	52.4147
0.574	66.5865	0.574	67.0025	0.574	62.3017	0.574	55.3629	0.574	52.4708
0.575	66.6517	0.575	67.0596	0.575	62.337	0.575	55.4113	0.575	52.5258
0.576	66.7397	0.576	67.1033	0.576	62.3684	0.576	55.4573	0.576	52.5796
0.577	66.8398	0.577	67.1338	0.577	62.3973	0.577	55.5007	0.577	52.6323
0.578	66.9181	0.578	67.1599	0.578	62.4271	0.578	55.5414	0.578	52.6838
0.579	66.9894	0.579	67.193	0.579	62.4612	0.579	55.579	0.579	52.734
0.58	67.0574	0.58	67.233	0.58	62.5009	0.58	55.6132	0.58	52.7829
0.581	67.1238	0.581	67.278	0.581	62.546	0.581	55.6437	0.581	52.8306
0.582	67.1891	0.582	67.3269	0.582	62.596	0.582	55.6702	0.582	52.8771
0.583	67.2538	0.583	67.3789	0.583	62.6506	0.583	55.6932	0.583	52.9223
0.584	67.3181	0.584	67.4335	0.584	62.7094	0.584	55.7146	0.584	52.9664
0.585	67.3819	0.585	67.4903	0.585	62.772	0.585	55.738	0.585	53.0095
0.586	67.4452	0.586	67.5491	0.586	62.8383	0.586	55.7657	0.586	53.0516
0.587	67.5081	0.587	67.6096	0.587	62.9081	0.587	55.7988	0.587	53.0932
0.588	67.5704	0.588	67.6718	0.588	62.9812	0.588	55.8368	0.588	53.1343
0.589	67.6322	0.589	67.7355	0.589	63.0573	0.589	55.8795	0.589	53.1755
0.59	67.6932	0.59	67.8008	0.59	63.1358	0.59	55.9263	0.59	53.217
0.591	67.7534	0.591	67.8675	0.591	63.2154	0.591	55.9768	0.591	53.2592
0.592	67.8126	0.592	67.9358	0.592	63.2948	0.592	56.0307	0.592	53.3025
0.593	67.8706	0.593	68.0057	0.593	63.3725	0.593	56.0876	0.593	53.3471
0.594	67.9274	0.594	68.0771	0.594	63.4474	0.594	56.1471	0.594	53.3933
0.595	67.9826	0.595	68.1502	0.595	63.5187	0.595	56.2089	0.595	53.4411
0.596	68.0361	0.596	68.2251	0.596	63.5861	0.596	56.2724	0.596	53.4905
0.597	68.0876	0.597	68.302	0.597	63.6494	0.597	56.3372	0.597	53.5414
0.598	68.1367	0.598	68.3809	0.598	63.7086	0.598	56.4028	0.598	53.5935
0.599	68.183	0.599	68.4619	0.599	63.7635	0.599	56.4686	0.599	53.6466
0.6	68.226	0.6	68.5453	0.6	63.8144	0.6	56.5343	0.6	53.7004
0.601	68.2648	0.601	68.6311	0.601	63.8614	0.601	56.5994	0.601	53.7548
0.602	68.2984	0.602	68.7191	0.602	63.9049	0.602	56.6636	0.602	53.8094
0.603	68.3246	0.603	68.8089	0.603	63.9457	0.603	56.7269	0.603	53.8639
0.604	68.3385	0.604	68.8993	0.604	63.9847	0.604	56.789	0.604	53.9183
0.605	68.3155	0.605	68.989	0.605	64.0231	0.605	56.8498	0.605	53.9724
0.606	68.3235	0.606	69.0761	0.606	64.0618	0.606	56.9093	0.606	54.0259
0.607	68.3503	0.607	69.1596	0.607	64.1012	0.607	56.9675	0.607	54.0789
0.608	68.3878	0.608	69.2387	0.608	64.1416	0.608	57.0243	0.608	54.1312
0.609	68.433	0.609	69.313	0.609	64.1832	0.609	57.0798	0.609	54.1827
0.61	68.4846	0.61	69.3819	0.61	64.2257	0.61	57.1339	0.61	54.2335
0.611	68.5417	0.611	69.445	0.611	64.2691	0.611	57.1866	0.611	54.2833
0.612	68.604	0.612	69.5015	0.612	64.3133	0.612	57.2379	0.612	54.3322
0.613	68.6711	0.613	69.5501	0.613	64.3582	0.613	57.2878	0.613	54.38
0.614	68.7429	0.614	69.5888	0.614	64.4035	0.614	57.3363	0.614	54.4267
0.615	68.8183	0.615	69.6163	0.615	64.4494	0.615	57.3833	0.615	54.4723
0.616	68.8954	0.616	69.6452	0.616	64.4957	0.616	57.4287	0.616	54.5166
0.617	68.9709	0.617	69.6843	0.617	64.5425	0.617	57.4726	0.617	54.5596
0.618	69.0422	0.618	69.7312	0.618	64.5897	0.618	57.5147	0.618	54.6013
0.619	69.1077	0.619	69.7837	0.619	64.6376	0.619	57.555	0.619	54.6417
0.62	69.167	0.62	69.8404	0.62	64.6862	0.62	57.5931	0.62	54.681
0.621	69.2198	0.621	69.9003	0.621	64.7359	0.621	57.629	0.621	54.7193
0.622	69.2664	0.622	69.9627	0.622	64.7871	0.622	57.6621	0.622	54.757
0.623	69.3082	0.623	70.0271	0.623	64.8401	0.623	57.6918	0.623	54.7947
0.624	69.3483	0.624	70.093	0.624	64.8954	0.624	57.7172	0.624	54.8331
0.625	69.3903	0.625	70.1602	0.625	64.9533	0.625	57.7366	0.625	54.873
0.626	69.4357	0.626	70.2283	0.626	65.0142	0.626	57.7465	0.626	54.915
0.627	69.4845	0.627	70.2972	0.627	65.0778	0.627	57.7346	0.627	54.9596
0.628	69.5364	0.628	70.3665	0.628	65.1434	0.628	57.725	0.628	55.0068
0.629	69.591	0.629	70.4362	0.629	65.21	0.629	57.7408	0.629	55.0569
0.63	69.648	0.63	70.5061	0.63	65.2764	0.63	57.7692	0.63	55.1096
0.631	69.7069	0.631	70.5761	0.631	65.3418	0.631	57.8062	0.631	55.165
0.632	69.7676	0.632	70.646	0.632	65.4055	0.632	57.8498	0.632	55.2227
0.633	69.8298	0.633	70.7156	0.633	65.4674	0.633	57.8985	0.633	55.2824
0.634	69.8935	0.634	70.785	0.634	65.5273	0.634	57.9513	0.634	55.3439
0.635	69.9586	0.635	70.854	0.635	65.5851	0.635	58.0072	0.635	55.4068
0.636	70.0249	0.636	70.9224	0.636	65.641	0.636	58.0653	0.636	55.4706
0.637	70.0924	0.637	70.9902	0.637	65.6947	0.637	58.1248	0.637	55.5349
0.638	70.1611	0.638	71.0571	0.638	65.7464	0.638	58.1852	0.638	55.5993
0.639	70.2311	0.639	71.1229	0.639	65.796	0.639	58.2459	0.639	55.6634
0.64	70.3023	0.64	71.1873	0.64	65.8434	0.64	58.3065	0.64	55.7269
0.641	70.375	0.641	71.2498	0.641	65.8885	0.641	58.3666	0.641	55.7895
0.642	70.449	0.642	71.3101	0.642	65.9312	0.642	58.4261	0.642	55.8509
0.643	70.5247	0.643	71.3673	0.643	65.9713	0.643	58.4848	0.643	55.9109
0.644	70.602	0.644	71.421	0.644	66.0086	0.644	58.5425	0.644	55.9694
0.645	70.681	0.645	71.4709	0.645	66.0428	0.645	58.5993	0.645	56.0263
0.646	70.7616	0.646	71.5178	0.646	66.0733	0.646	58.6549	0.646	56.0815
0.647	70.8436	0.647	71.5636	0.647	66.0994	0.647	58.7094	0.647	56.1348
0.648	70.9262	0.648	71.6099	0.648	66.1201	0.648	58.7627	0.648	56.1863
0.649	71.0083	0.649	71.6575	0.649	66.1335	0.649	58.8149	0.649	56.2358
0.65	71.0887	0.65	71.7065	0.65	66.1378	0.65	58.8658	0.65	56.2834
0.651	71.1665	0.651	71.7565	0.651	66.1394	0.651	58.9155	0.651	56.3289
0.652	71.2409	0.652	71.8071	0.652	66.1521	0.652	58.964	0.652	56.3725
0.653	71.3118	0.653	71.8578	0.653	66.1753	0.653	59.0113	0.653	56.414
0.654	71.379	0.654	71.9086	0.654	66.2068	0.654	59.0575	0.654	56.4534
0.655	71.4427	0.655	71.959	0.655	66.2451	0.655	59.1027	0.655	56.4908
0.656	71.5032	0.656	72.009	0.656	66.2893	0.656	59.1471	0.656	56.5263
0.657	71.5605	0.657	72.0583	0.657	66.3386	0.657	59.191	0.657	56.56
0.658	71.615	0.658	72.1068	0.658	66.3928	0.658	59.2347	0.658	56.5924
0.659	71.667	0.659	72.1545	0.659	66.4517	0.659	59.2786	0.659	56.624
0.66	71.7167	0.66	72.2013	0.66	66.5151	0.66	59.3234	0.66	56.6557
0.661	71.7644	0.661	72.2472	0.661	66.5831	0.661	59.3696	0.661	56.6883
0.662	71.8104	0.662	72.2921	0.662	66.6558	0.662	59.4175	0.662	56.7227
0.663	71.8551	0.663	72.3363	0.663	66.7333	0.663	59.4677	0.663	56.7597
0.664	71.8986	0.664	72.3797	0.664	66.816	0.664	59.5204	0.664	56.7996
0.665	71.9413	0.665	72.4227	0.665	66.9035	0.665	59.5758	0.665	56.8425
0.666	71.9834	0.666	72.4653	0.666	66.9953	0.666	59.634	0.666	56.8886
0.667	72.025	0.667	72.5079	0.667	67.0891	0.667	59.695	0.667	56.9378
0.668	72.0664	0.668	72.5509	0.668	67.1823	0.668	59.7588	0.668	56.99
0.669	72.1077	0.669	72.5948	0.669	67.2728	0.669	59.8254	0.669	57.045
0.67	72.1491	0.67	72.64	0.67	67.3598	0.67	59.8945	0.67	57.1027
0.671	72.1906	0.671	72.6869	0.671	67.4433	0.671	59.9659	0.671	57.1629
0.672	72.2324	0.672	72.7362	0.672	67.5234	0.672	60.0393	0.672	57.2253
0.673	72.2745	0.673	72.7882	0.673	67.6002	0.673	60.1143	0.673	57.2897
0.674	72.3171	0.674	72.8435	0.674	67.6739	0.674	60.1903	0.674	57.3556
0.675	72.3601	0.675	72.9023	0.675	67.7446	0.675	60.2669	0.675	57.4228
0.676	72.4036	0.676	72.9652	0.676	67.8124	0.676	60.3434	0.676	57.4908
0.677	72.4477	0.677	73.0322	0.677	67.8773	0.677	60.4195	0.677	57.5593
0.678	72.4925	0.678	73.1026	0.678	67.9394	0.678	60.4948	0.678	57.6278
0.679	72.538	0.679	73.1749	0.679	67.9987	0.679	60.569	0.679	57.696
0.68	72.5842	0.68	73.2466	0.68	68.0551	0.68	60.6418	0.68	57.7638
0.681	72.6312	0.681	73.3158	0.681	68.1086	0.681	60.7133	0.681	57.8307
0.682	72.6792	0.682	73.3815	0.682	68.1593	0.682	60.7833	0.682	57.8966
0.683	72.7281	0.683	73.4434	0.683	68.207	0.683	60.8516	0.683	57.9614
0.684	72.7781	0.684	73.5017	0.684	68.2521	0.684	60.9184	0.684	58.0249
0.685	72.8293	0.685	73.5563	0.685	68.2946	0.685	60.9835	0.685	58.087
0.686	72.882	0.686	73.6073	0.686	68.335	0.686	61.0468	0.686	58.1477
0.687	72.9362	0.687	73.6549	0.687	68.3743	0.687	61.1084	0.687	58.2068
0.688	72.992	0.688	73.699	0.688	68.4133	0.688	61.1683	0.688	58.2643
0.689	73.0492	0.689	73.7394	0.689	68.4531	0.689	61.2264	0.689	58.3202
0.69	73.1071	0.69	73.776	0.69	68.4946	0.69	61.2826	0.69	58.3744
0.691	73.1637	0.691	73.8088	0.691	68.5383	0.691	61.337	0.691	58.4269
0.692	73.217	0.692	73.8378	0.692	68.5846	0.692	61.3894	0.692	58.4777
0.693	73.2651	0.693	73.8634	0.693	68.6336	0.693	61.4399	0.693	58.5268
0.694	73.307	0.694	73.8871	0.694	68.6853	0.694	61.4885	0.694	58.5744
0.695	73.3428	0.695	73.9111	0.695	68.7398	0.695	61.5351	0.695	58.6205
0.696	73.3729	0.696	73.9375	0.696	68.7971	0.696	61.5797	0.696	58.6653
0.697	73.3985	0.697	73.967	0.697	68.8572	0.697	61.6224	0.697	58.709
0.698	73.4211	0.698	73.9999	0.698	68.9201	0.698	61.6633	0.698	58.7519
0.699	73.4422	0.699	74.0357	0.699	68.9857	0.699	61.7026	0.699	58.7942
0.7	73.4629	0.7	74.0739	0.7	69.0538	0.7	61.7409	0.7	58.8362
0.701	73.4839	0.701	74.114	0.701	69.1237	0.701	61.7786	0.701	58.878
0.702	73.5054	0.702	74.1554	0.702	69.194	0.702	61.8166	0.702	58.9197
0.703	73.5273	0.703	74.1979	0.703	69.2634	0.703	61.8558	0.703	58.9614
0.704	73.5497	0.704	74.2408	0.704	69.3304	0.704	61.8967	0.704	59.0029
0.705	73.5723	0.705	74.2839	0.705	69.394	0.705	61.9401	0.705	59.044
0.706	73.5952	0.706	74.3269	0.706	69.4537	0.706	61.9861	0.706	59.0842
0.707	73.6182	0.707	74.3695	0.707	69.5096	0.707	62.0349	0.707	59.123
0.708	73.6412	0.708	74.4117	0.708	69.5614	0.708	62.0863	0.708	59.1592
0.709	73.6643	0.709	74.4534	0.709	69.6095	0.709	62.1402	0.709	59.1913
0.71	73.6874	0.71	74.4945	0.71	69.6539	0.71	62.196	0.71	59.2163
0.711	73.7106	0.711	74.535	0.711	69.6949	0.711	62.2534	0.711	59.2267
0.712	73.7338	0.712	74.5751	0.712	69.7331	0.712	62.3119	0.712	59.2207
0.713	73.7572	0.713	74.6148	0.713	69.7688	0.713	62.3709	0.713	59.2442
0.714	73.7807	0.714	74.6544	0.714	69.8027	0.714	62.4299	0.714	59.2813
0.715	73.8046	0.715	74.694	0.715	69.8355	0.715	62.4888	0.715	59.327
0.716	73.8289	0.716	74.7339	0.716	69.8677	0.716	62.5472	0.716	59.3785
0.717	73.8538	0.717	74.7743	0.717	69.8998	0.717	62.6049	0.717	59.4343
0.718	73.8795	0.718	74.8155	0.718	69.932	0.718	62.6619	0.718	59.4933
0.719	73.9062	0.719	74.8575	0.719	69.9645	0.719	62.718	0.719	59.5548
0.72	73.9344	0.72	74.9003	0.72	69.9974	0.72	62.7733	0.72	59.618
0.721	73.9645	0.721	74.9436	0.721	70.0307	0.721	62.8275	0.721	59.6826
0.722	73.9971	0.722	74.9869	0.722	70.0643	0.722	62.8807	0.722	59.7482
0.723	74.033	0.723	75.0297	0.723	70.0982	0.723	62.9329	0.723	59.8145
0.724	74.0734	0.724	75.0714	0.724	70.1322	0.724	62.9838	0.724	59.8812
0.725	74.1184	0.725	75.1114	0.725	70.1662	0.725	63.0334	0.725	59.9483
0.726	74.1631	0.726	75.1493	0.726	70.2001	0.726	63.0817	0.726	60.0154
0.727	74.1995	0.727	75.1849	0.727	70.2338	0.727	63.1285	0.727	60.0826
0.728	74.226	0.728	75.2181	0.728	70.267	0.728	63.1736	0.728	60.1496
0.729	74.245	0.729	75.2488	0.729	70.2995	0.729	63.217	0.729	60.2163
0.73	74.2602	0.73	75.2769	0.73	70.3311	0.73	63.2585	0.73	60.2828
0.731	74.2749	0.731	75.3026	0.731	70.3614	0.731	63.2979	0.731	60.3488
0.732	74.2907	0.732	75.3257	0.732	70.3899	0.732	63.3351	0.732	60.4144
0.733	74.3082	0.733	75.3463	0.733	70.4158	0.733	63.3702	0.733	60.4795
0.734	74.3272	0.734	75.3643	0.734	70.4379	0.734	63.4032	0.734	60.544
0.735	74.3477	0.735	75.38	0.735	70.4539	0.735	63.435	0.735	60.608
0.736	74.3694	0.736	75.3933	0.736	70.4612	0.736	63.4664	0.736	60.6713
0.737	74.3921	0.737	75.4045	0.737	70.474	0.737	63.4991	0.737	60.734
0.738	74.4158	0.738	75.4141	0.738	70.5045	0.738	63.5341	0.738	60.7961
0.739	74.4402	0.739	75.4226	0.739	70.5501	0.739	63.5724	0.739	60.8577
0.74	74.4653	0.74	75.4308	0.74	70.6088	0.74	63.6142	0.74	60.9186
0.741	74.4909	0.741	75.4398	0.741	70.6782	0.741	63.6593	0.741	60.9791
0.742	74.5171	0.742	75.4503	0.742	70.7524	0.742	63.7078	0.742	61.0392
0.743	74.5437	0.743	75.4631	0.743	70.8254	0.743	63.7593	0.743	61.099
0.744	74.5707	0.744	75.4786	0.744	70.8953	0.744	63.8136	0.744	61.1585
0.745	74.5981	0.745	75.4972	0.745	70.9621	0.745	63.8704	0.745	61.2179
0.746	74.626	0.746	75.519	0.746	71.0262	0.746	63.9295	0.746	61.2774
0.747	74.6542	0.747	75.5442	0.747	71.0879	0.747	63.9904	0.747	61.3369
0.748	74.6828	0.748	75.5728	0.748	71.1475	0.748	64.0528	0.748	61.3966
0.749	74.7119	0.749	75.6049	0.749	71.2052	0.749	64.1163	0.749	61.4564
0.75	74.7416	0.75	75.6406	0.75	71.261	0.75	64.1804	0.75	61.5164
0.751	74.772	0.751	75.6794	0.751	71.3149	0.751	64.2448	0.751	61.5765
0.752	74.8033	0.752	75.7209	0.752	71.3672	0.752	64.3088	0.752	61.6365
0.753	74.8357	0.753	75.7639	0.753	71.4177	0.753	64.3721	0.753	61.6962
0.754	74.8696	0.754	75.8069	0.754	71.4666	0.754	64.4342	0.754	61.7555
0.755	74.9054	0.755	75.8487	0.755	71.5139	0.755	64.4949	0.755	61.8141
0.756	74.9438	0.756	75.8882	0.756	71.5595	0.756	64.5538	0.756	61.8719
0.757	74.986	0.757	75.925	0.757	71.6036	0.757	64.6107	0.757	61.9287
0.758	75.0341	0.758	75.9588	0.758	71.6461	0.758	64.6656	0.758	61.9843
0.759	75.0924	0.759	75.9895	0.759	71.6871	0.759	64.7181	0.759	62.0386
0.76	75.1703	0.76	76.017	0.76	71.7266	0.76	64.7683	0.76	62.0915
0.761	75.2304	0.761	76.0413	0.761	71.7646	0.761	64.8159	0.761	62.143
0.762	75.2721	0.762	76.0622	0.762	71.8011	0.762	64.8608	0.762	62.1929
0.763	75.3006	0.763	76.0795	0.763	71.8363	0.763	64.903	0.763	62.2413
0.764	75.3175	0.764	76.0928	0.764	71.8701	0.764	64.9422	0.764	62.2882
0.765	75.3226	0.765	76.1019	0.765	71.9025	0.765	64.9784	0.765	62.3335
0.766	75.3138	0.766	76.1062	0.766	71.9337	0.766	65.0112	0.766	62.3773
0.767	75.283	0.767	76.1056	0.767	71.9636	0.767	65.0403	0.767	62.4197
0.768	75.2371	0.768	76.1008	0.768	71.9923	0.768	65.0655	0.768	62.4609
0.769	75.2155	0.769	76.0941	0.769	72.0198	0.769	65.0861	0.769	62.5009
0.77	75.2035	0.77	76.0884	0.77	72.0462	0.77	65.1016	0.77	62.5401
0.771	75.1968	0.771	76.0853	0.771	72.0718	0.771	65.111	0.771	62.5787
0.772	75.1936	0.772	76.0848	0.772	72.0969	0.772	65.1141	0.772	62.617
0.773	75.1925	0.773	76.0866	0.773	72.1224	0.773	65.1138	0.773	62.6555
0.774	75.193	0.774	76.0902	0.774	72.1499	0.774	65.1173	0.774	62.6944
0.775	75.1945	0.775	76.095	0.775	72.1811	0.775	65.1279	0.775	62.7342
0.776	75.1967	0.776	76.1007	0.776	72.2167	0.776	65.1453	0.776	62.7752
0.777	75.1991	0.777	76.1069	0.777	72.2554	0.777	65.1685	0.777	62.8176
0.778	75.2016	0.778	76.1135	0.778	72.2951	0.778	65.1968	0.778	62.8615
0.779	75.204	0.779	76.1202	0.779	72.3343	0.779	65.2298	0.779	62.9072
0.78	75.206	0.78	76.1268	0.78	72.3726	0.78	65.2671	0.78	62.9548
0.781	75.2076	0.781	76.1334	0.781	72.4097	0.781	65.3084	0.781	63.0043
0.782	75.2085	0.782	76.1398	0.782	72.4456	0.782	65.3536	0.782	63.0557
0.783	75.2086	0.783	76.1458	0.783	72.4804	0.783	65.4026	0.783	63.109
0.784	75.2078	0.784	76.1516	0.784	72.5142	0.784	65.455	0.784	63.1643
0.785	75.2058	0.785	76.1571	0.785	72.5468	0.785	65.5108	0.785	63.2214
0.786	75.2026	0.786	76.1623	0.786	72.5785	0.786	65.5694	0.786	63.2803
0.787	75.1985	0.787	76.1671	0.787	72.6093	0.787	65.6307	0.787	63.3408
0.788	75.194	0.788	76.1718	0.788	72.6392	0.788	65.694	0.788	63.4029
0.789	75.1906	0.789	76.1764	0.789	72.6684	0.789	65.759	0.789	63.4662
0.79	75.1904	0.79	76.1811	0.79	72.6971	0.79	65.8253	0.79	63.5306
0.791	75.1955	0.791	76.1863	0.791	72.7253	0.791	65.8924	0.791	63.596
0.792	75.207	0.792	76.1924	0.792	72.7534	0.792	65.9602	0.792	63.6623
0.793	75.2254	0.793	76.1999	0.793	72.7815	0.793	66.0284	0.793	63.7293
0.794	75.2508	0.794	76.2091	0.794	72.8101	0.794	66.0968	0.794	63.7969
0.795	75.2831	0.795	76.2202	0.795	72.8391	0.795	66.1653	0.795	63.8651
0.796	75.322	0.796	76.2331	0.796	72.869	0.796	66.2336	0.796	63.9338
0.797	75.3666	0.797	76.2478	0.797	72.8998	0.797	66.3018	0.797	64.0031
0.798	75.4151	0.798	76.2639	0.798	72.9316	0.798	66.3696	0.798	64.0727
0.799	75.4653	0.799	76.2811	0.799	72.9646	0.799	66.437	0.799	64.1426
0.8	75.5152	0.8	76.299	0.8	72.9987	0.8	66.5037	0.8	64.2128
0.801	75.5635	0.801	76.3174	0.801	73.0339	0.801	66.5698	0.801	64.2831
0.802	75.6099	0.802	76.336	0.802	73.0701	0.802	66.6349	0.802	64.3534
0.803	75.6541	0.803	76.3546	0.803	73.1072	0.803	66.6989	0.803	64.4236
0.804	75.696	0.804	76.3729	0.804	73.1452	0.804	66.7618	0.804	64.4933
0.805	75.7355	0.805	76.3907	0.805	73.1839	0.805	66.8232	0.805	64.5626
0.806	75.7727	0.806	76.4079	0.806	73.2232	0.806	66.8832	0.806	64.6313
0.807	75.8075	0.807	76.4243	0.807	73.2632	0.807	66.9415	0.807	64.6992
0.808	75.8397	0.808	76.4398	0.808	73.3038	0.808	66.9981	0.808	64.7661
0.809	75.8695	0.809	76.4543	0.809	73.345	0.809	67.0531	0.809	64.832
0.81	75.8966	0.81	76.4677	0.81	73.3869	0.81	67.1064	0.81	64.8968
0.811	75.9211	0.811	76.4799	0.811	73.4294	0.811	67.1581	0.811	64.9605
0.812	75.943	0.812	76.491	0.812	73.4726	0.812	67.2083	0.812	65.0229
0.813	75.9622	0.813	76.501	0.813	73.5163	0.813	67.2572	0.813	65.084
0.814	75.9788	0.814	76.5097	0.814	73.5597	0.814	67.3052	0.814	65.1439
0.815	75.9926	0.815	76.5173	0.815	73.6016	0.815	67.3525	0.815	65.2025
0.816	76.0038	0.816	76.5238	0.816	73.64	0.816	67.3994	0.816	65.2599
0.817	76.0124	0.817	76.5294	0.817	73.6731	0.817	67.4463	0.817	65.316
0.818	76.0184	0.818	76.5342	0.818	73.6999	0.818	67.4936	0.818	65.371
0.819	76.022	0.819	76.5385	0.819	73.721	0.819	67.5414	0.819	65.4249
0.82	76.0234	0.82	76.5424	0.82	73.7384	0.82	67.5898	0.82	65.478
0.821	76.023	0.821	76.5465	0.821	73.755	0.821	67.6391	0.821	65.5302
0.822	76.0213	0.822	76.5509	0.822	73.7725	0.822	67.689	0.822	65.5821
0.823	76.0189	0.823	76.556	0.823	73.7916	0.823	67.7395	0.823	65.6337
0.824	76.0166	0.824	76.5622	0.824	73.8123	0.824	67.7904	0.824	65.6855
0.825	76.0152	0.825	76.5698	0.825	73.8343	0.825	67.8415	0.825	65.7377
0.826	76.0155	0.826	76.5791	0.826	73.8576	0.826	67.8925	0.826	65.7906
0.827	76.0181	0.827	76.5904	0.827	73.8819	0.827	67.9432	0.827	65.8442
0.828	76.0237	0.828	76.6038	0.828	73.907	0.828	67.9933	0.828	65.8987
0.829	76.0329	0.829	76.6197	0.829	73.9328	0.829	68.0429	0.829	65.9539
0.83	76.0464	0.83	76.6381	0.83	73.9592	0.83	68.0917	0.83	66.0098
0.831	76.0652	0.831	76.6591	0.831	73.9861	0.831	68.1396	0.831	66.0663
0.832	76.0907	0.832	76.6823	0.832	74.0135	0.832	68.1868	0.832	66.1231
0.833	76.1255	0.833	76.7071	0.833	74.0413	0.833	68.2332	0.833	66.1801
0.834	76.1753	0.834	76.7325	0.834	74.0695	0.834	68.2788	0.834	66.2373
0.835	76.244	0.835	76.7571	0.835	74.0982	0.835	68.3237	0.835	66.2943
0.836	76.2926	0.836	76.7801	0.836	74.1273	0.836	68.368	0.836	66.3511
0.837	76.3287	0.837	76.8009	0.837	74.1568	0.837	68.4117	0.837	66.4076
0.838	76.3569	0.838	76.8192	0.838	74.1869	0.838	68.455	0.838	66.4636
0.839	76.3795	0.839	76.8351	0.839	74.2175	0.839	68.4978	0.839	66.5191
0.84	76.3976	0.84	76.8487	0.84	74.2489	0.84	68.5403	0.84	66.5739
0.841	76.412	0.841	76.8603	0.841	74.281	0.841	68.5826	0.841	66.6281
0.842	76.4233	0.842	76.8701	0.842	74.3141	0.842	68.6246	0.842	66.6814
0.843	76.4321	0.843	76.8784	0.843	74.3484	0.843	68.6664	0.843	66.7339
0.844	76.4386	0.844	76.8854	0.844	74.384	0.844	68.7082	0.844	66.7854
0.845	76.4432	0.845	76.8914	0.845	74.4214	0.845	68.7498	0.845	66.8359
0.846	76.4462	0.846	76.8967	0.846	74.4609	0.846	68.7914	0.846	66.8853
0.847	76.4478	0.847	76.9015	0.847	74.5031	0.847	68.8329	0.847	66.9333
0.848	76.4482	0.848	76.9061	0.848	74.5481	0.848	68.8744	0.848	66.98
0.849	76.4476	0.849	76.9106	0.849	74.5963	0.849	68.9158	0.849	67.0251
0.85	76.4462	0.85	76.9153	0.85	74.6467	0.85	68.957	0.85	67.0684
0.851	76.4442	0.851	76.9202	0.851	74.6964	0.851	68.9981	0.851	67.1098
0.852	76.4417	0.852	76.9254	0.852	74.7426	0.852	69.039	0.852	67.1488
0.853	76.4389	0.853	76.9309	0.853	74.7838	0.853	69.0794	0.853	67.1852
0.854	76.4358	0.854	76.9366	0.854	74.82	0.854	69.1192	0.854	67.219
0.855	76.4326	0.855	76.9425	0.855	74.852	0.855	69.1581	0.855	67.251
0.856	76.4295	0.856	76.9483	0.856	74.8803	0.856	69.1957	0.856	67.283
0.857	76.4264	0.857	76.9538	0.857	74.9056	0.857	69.2315	0.857	67.3177
0.858	76.4235	0.858	76.9587	0.858	74.9286	0.858	69.2654	0.858	67.3568
0.859	76.4207	0.859	76.9628	0.859	74.9496	0.859	69.298	0.859	67.4008
0.86	76.4183	0.86	76.9657	0.86	74.9689	0.86	69.3322	0.86	67.4492
0.861	76.4161	0.861	76.9672	0.861	74.9866	0.861	69.3712	0.861	67.5014
0.862	76.4141	0.862	76.9669	0.862	75.0027	0.862	69.4162	0.862	67.5564
0.863	76.4123	0.863	76.9646	0.863	75.0173	0.863	69.4662	0.863	67.6136
0.864	76.4106	0.864	76.96	0.864	75.0301	0.864	69.5198	0.864	67.672
0.865	76.4091	0.865	76.9531	0.865	75.041	0.865	69.5755	0.865	67.7311
0.866	76.4077	0.866	76.9435	0.866	75.0501	0.866	69.6321	0.866	67.7901
0.867	76.4064	0.867	76.9314	0.867	75.057	0.866	69.6887	0.867	67.8485
0.866	76.4053	0.868	76.9165	0.868	75.0619	0.868	69.7447	0.868	67.9056
0.869	76.4046	0.869	76.8988	0.869	75.0645	0.869	69.7996	0.869	67.9611
0.87	76.4043	0.87	76.8784	0.87	75.0648	0.87	69.8531	0.87	68.0146
0.871	76.4046	0.871	76.8552	0.871	75.0627	0.871	69.9052	0.871	68.0657
0.872	76.4057	0.872	76.8291	0.872	75.0581	0.872	69.9556	0.872	68.1143
0.873	76.408	0.873	76.8002	0.873	75.0508	0.873	70.0042	0.873	68.1599
0.874	76.4117	0.874	76.7685	0.874	75.0406	0.874	70.051	0.874	68.2025
0.875	76.4173	0.875	76.734	0.875	75.0272	0.875	70.0959	0.875	68.2418
0.876	76.4253	0.876	76.6971	0.876	75.0101	0.876	70.1388	0.876	68.2775
0.877	76.4364	0.877	76.6588	0.877	74.9888	0.877	70.1797	0.877	68.3093
0.878	76.4514	0.878	76.6215	0.878	74.9622	0.878	70.2186	0.878	68.337
0.879	76.4715	0.879	76.5879	0.879	74.9285	0.879	70.2554	0.879	68.36
0.88	76.4973	0.88	76.5599	0.88	74.8856	0.88	70.29	0.88	68.378
0.881	76.5273	0.881	76.5381	0.881	74.8388	0.881	70.3226	0.881	68.3904
0.882	76.5553	0.882	76.5218	0.882	74.8025	0.882	70.353	0.882	68.397
0.883	76.5768	0.883	76.5094	0.883	74.7771	0.883	70.3813	0.883	68.3987
0.884	76.5917	0.884	76.4992	0.884	74.76	0.884	70.4077	0.884	68.3991
0.885	76.6008	0.885	76.4894	0.885	74.7495	0.885	70.4324	0.885	68.4021
0.886	76.6049	0.886	76.4793	0.886	74.7444	0.886	70.4556	0.886	68.4093
0.887	76.6048	0.887	76.4684	0.887	74.7438	0.887	70.4778	0.887	68.4206
0.888	76.6008	0.888	76.4568	0.888	74.7469	0.888	70.4995	0.888	68.4351
0.889	76.5935	0.889	76.4445	0.889	74.7529	0.889	70.5212	0.889	68.4523
0.89	76.5832	0.89	76.4317	0.89	74.7613	0.89	70.5436	0.89	68.4716
0.891	76.5701	0.891	76.4185	0.891	74.7711	0.891	70.5669	0.891	68.4925
0.892	76.5545	0.892	76.4054	0.892	74.7819	0.892	70.5915	0.892	68.5145
0.893	76.5365	0.893	76.3925	0.893	74.7929	0.893	70.6174	0.893	68.5371
0.894	76.5165	0.894	76.3803	0.894	74.8037	0.894	70.6449	0.894	68.5601
0.895	76.4946	0.895	76.369	0.895	74.8138	0.895	70.6736	0.895	68.5829
0.896	76.4709	0.896	76.3592	0.896	74.8229	0.896	70.7037	0.896	68.6051
0.897	76.4456	0.897	76.3514	0.897	74.8307	0.897	70.7348	0.897	68.6261
0.898	76.419	0.898	76.3463	0.898	74.8369	0.898	70.7668	0.898	68.6454
0.899	76.3914	0.899	76.3449	0.899	74.8414	0.899	70.7993	0.899	68.6621
0.9	76.3631	0.9	76.3485	0.9	74.8438	0.9	70.8322	0.9	68.6754
0.901	76.335	0.901	76.3585	0.901	74.8441	0.901	70.865	0.901	68.6846
0.902	76.3084	0.902	76.376	0.902	74.8418	0.902	70.8976	0.902	68.6898
0.903	76.2856	0.903	76.3975	0.903	74.8369	0.903	70.9296	0.903	68.6948
0.904	76.27	0.904	76.4148	0.904	74.8289	0.904	70.9607	0.904	68.7047
0.905	76.2664	0.905	76.4257	0.905	74.8175	0.905	70.9906	0.905	68.7211
0.906	76.2844	0.906	76.4312	0.906	74.8023	0.906	71.0192	0.906	68.7433
0.907	76.3282	0.907	76.4327	0.907	74.7828	0.907	71.0463	0.907	68.7703
0.908	76.3427	0.908	76.4312	0.908	74.7587	0.908	71.0717	0.908	68.801
0.909	76.3478	0.909	76.4275	0.909	74.7309	0.909	71.0953	0.909	68.8349
0.91	76.348	0.91	76.4223	0.91	74.7023	0.91	71.1172	0.91	68.8712
0.911	76.3451	0.911	76.4159	0.911	74.677	0.911	71.1373	0.911	68.9095
0.912	76.34	0.912	76.4088	0.912	74.6571	0.912	71.1559	0.912	68.9493
0.913	76.3333	0.913	76.4014	0.913	74.6424	0.913	71.1731	0.913	68.9903
0.914	76.3253	0.914	76.3938	0.914	74.6327	0.914	71.1892	0.914	69.0322
0.915	76.3163	0.915	76.3865	0.915	74.6274	0.915	71.2046	0.915	69.0747
0.916	76.3064	0.916	76.3796	0.916	74.6261	0.916	71.2196	0.916	69.1176
0.917	76.2958	0.917	76.3735	0.917	74.6283	0.917	71.2344	0.917	69.1607
0.918	76.2845	0.918	76.3684	0.918	74.6341	0.918	71.2494	0.918	69.2038
0.919	76.2726	0.919	76.3648	0.919	74.6432	0.919	71.2647	0.919	69.2468
0.92	76.2601	0.92	76.363	0.92	74.6555	0.92	71.2803	0.92	69.2894
0.921	76.2469	0.921	76.3637	0.921	74.6712	0.921	71.2963	0.921	69.3317
0.922	76.2332	0.922	76.3676	0.922	74.69	0.922	71.3126	0.922	69.3735
0.923	76.2189	0.923	76.3757	0.923	74.7121	0.923	71.3292	0.923	69.4148
0.924	76.2039	0.924	76.3894	0.924	74.7369	0.924	71.3459	0.924	69.4555
0.925	76.1883	0.925	76.4102	0.925	74.7636	0.925	71.3627	0.925	69.4959
0.926	76.172	0.926	76.4374	0.926	74.7908	0.926	71.3795	0.926	69.5358
0.927	76.1548	0.927	76.4618	0.927	74.8167	0.927	71.396	0.927	69.5756
0.928	76.1369	0.928	76.478	0.928	74.8402	0.928	71.4122	0.928	69.6155
0.929	76.1182	0.929	76.4864	0.929	74.8605	0.929	71.4279	0.929	69.6557
0.93	76.0988	0.93	76.4886	0.93	74.8773	0.93	71.4429	0.93	69.6966
0.931	76.0786	0.931	76.4857	0.931	74.8905	0.931	71.457	0.931	69.7384
0.932	76.058	0.932	76.4784	0.932	74.9003	0.932	71.4699	0.932	69.7815
0.933	76.037	0.933	76.4673	0.933	74.9068	0.933	71.4814	0.933	69.8259
0.934	76.0159	0.934	76.453	0.934	74.9102	0.934	71.4913	0.934	69.8719
0.935	75.9949	0.935	76.4358	0.935	74.9106	0.935	71.4994	0.935	69.9195
0.936	75.9743	0.936	76.4161	0.936	74.9082	0.936	71.5057	0.936	69.9687
0.937	75.9544	0.937	76.3942	0.937	74.9034	0.937	71.5109	0.937	70.0194
0.938	75.9354	0.938	76.3703	0.938	74.8964	0.938	71.5157	0.938	70.0715
0.939	75.9176	0.939	76.3447	0.939	74.8877	0.939	71.5214	0.939	70.1248
0.94	75.9013	0.94	76.3176	0.94	74.8778	0.94	71.5287	0.94	70.1792
0.941	75.8868	0.941	76.2892	0.941	74.8675	0.941	71.5379	0.941	70.2342
0.942	75.8746	0.942	76.2598	0.942	74.8572	0.942	71.5487	0.942	70.2897
0.943	75.8653	0.943	76.2296	0.943	74.8478	0.943	71.5608	0.943	70.3454
0.944	75.8593	0.944	76.1987	0.944	74.8395	0.944	71.5739	0.944	70.4009
0.945	75.8577	0.945	76.1675	0.945	74.8328	0.945	71.5874	0.945	70.456
0.946	75.862	0.946	76.1361	0.946	74.8278	0.946	71.6012	0.946	70.5104
0.947	75.8744	0.947	76.1048	0.947	74.8248	0.947	71.615	0.947	70.5638
0.948	75.8994	0.948	76.0739	0.948	74.8238	0.948	71.6286	0.948	70.6162
0.949	75.9387	0.949	76.0437	0.949	74.8249	0.949	71.6419	0.949	70.6673
0.95	75.9638	0.95	76.0146	0.95	74.828	0.95	71.655	0.95	70.7171
0.951	75.9763	0.951	75.9869	0.951	74.833	0.951	71.668	0.951	70.7653
0.952	75.9805	0.952	75.9613	0.952	74.8401	0.952	71.6811	0.952	70.812
0.953	75.9783	0.953	75.9384	0.953	74.8489	0.953	71.6945	0.953	70.8571
0.954	75.971	0.954	75.9191	0.954	74.8595	0.954	71.7083	0.954	70.9006
0.955	75.9594	0.955	75.9048	0.955	74.8717	0.955	71.7229	0.955	70.9424
0.956	75.944	0.956	75.8976	0.956	74.8854	0.956	71.7384	0.956	70.9828
0.957	75.9252	0.957	75.8997	0.957	74.9004	0.957	71.755	0.957	71.0217
0.958	75.9032	0.958	75.9045	0.958	74.9165	0.958	71.7726	0.958	71.0593
0.959	75.8783	0.959	75.8983	0.959	74.9335	0.959	71.7915	0.959	71.0957
0.96	75.8507	0.96	75.8809	0.96	74.9512	0.96	71.8114	0.96	71.1312
0.961	75.8205	0.961	75.8541	0.961	74.9695	0.961	71.8324	0.961	71.1661
0.962	75.7878	0.962	75.8179	0.962	74.9882	0.962	71.8545	0.962	71.2006
0.963	75.7528	0.963	75.7712	0.963	75.0074	0.963	71.8775	0.963	71.2349
0.964	75.7155	0.964	75.7087	0.964	75.0267	0.964	71.9015	0.964	71.2693
0.965	75.676	0.965	75.6102	0.965	75.0463	0.965	71.9262	0.965	71.3041
0.966	75.6344	0.966	75.5515	0.966	75.0657	0.966	71.9516	0.966	71.3393
0.967	75.5907	0.967	75.5088	0.967	75.0849	0.967	71.9775	0.967	71.3752
0.968	75.5449	0.968	75.4768	0.968	75.1033	0.968	72.004	0.968	71.4118
0.969	75.4972	0.969	75.4538	0.969	75.12	0.969	72.0309	0.969	71.4491
0.97	75.4475	0.97	75.4397	0.97	75.134	0.97	72.058	0.97	71.4871
0.971	75.3959	0.971	75.435	0.971	75.1442	0.971	72.0852	0.971	71.5259
0.972	75.3427	0.972	75.4422	0.972	75.1497	0.972	72.1123	0.972	71.5654
0.973	75.2884	0.973	75.4675	0.973	75.1498	0.973	72.139	0.973	71.6055
0.974	75.2348	0.974	75.5291	0.974	75.1444	0.974	72.1653	0.974	71.6462
0.975	75.1858	0.975	75.5561	0.975	75.1336	0.975	72.1907	0.975	71.6873
0.976	75.1464	0.976	75.5711	0.976	75.1185	0.976	72.2149	0.976	71.7289
0.977	75.1184	0.977	75.5791	0.977	75.1006	0.977	72.2377	0.977	71.7707
0.978	75.0941	0.978	75.5823	0.978	75.0818	0.978	72.2586	0.978	71.8127
0.979	75.0669	0.979	75.5818	0.979	75.0631	0.979	72.2773	0.979	71.8547
0.98	75.0368	0.98	75.5784	0.98	75.0453	0.98	72.2935	0.98	71.8967
0.981	75.0048	0.981	75.5725	0.981	75.0283	0.981	72.3068	0.981	71.9386
0.982	74.9718	0.982	75.5645	0.982	75.0122	0.982	72.3171	0.982	71.9801
0.983	74.9384	0.983	75.5545	0.983	74.9967	0.983	72.3247	0.983	72.0213
0.984	74.9052	0.984	75.5429	0.984	74.9817	0.984	72.3302	0.984	72.062
0.985	74.8726	0.985	75.5297	0.985	74.9671	0.985	72.3346	0.985	72.1022
0.986	74.8407	0.986	75.5151	0.986	74.9526	0.986	72.3394	0.986	72.1418
0.987	74.8098	0.987	75.4993	0.987	74.9383	0.987	72.3457	0.987	72.1807
0.988	74.78	0.988	75.4824	0.988	74.9239	0.988	72.3541	0.988	72.2189
0.989	74.7516	0.989	75.4647	0.989	74.9095	0.989	72.3649	0.989	72.2564
0.99	74.7245	0.99	75.4465	0.99	74.8948	0.99	72.3779	0.99	72.293
0.991	74.6988	0.991	75.428	0.991	74.88	0.991	72.393	0.991	72.3289
0.992	74.6746	0.992	75.4097	0.992	74.865	0.992	72.41	0.992	72.364
0.993	74.652	0.993	75.392	0.993	74.8497	0.993	72.4288	0.993	72.3982
0.994	74.631	0.994	75.3753	0.994	74.834	0.994	72.4492	0.994	72.4317
0.995	74.6116	0.995	75.3602	0.995	74.8181	0.995	72.471	0.995	72.4643
0.996	74.5939	0.996	75.3472	0.996	74.8018	0.996	72.4942	0.996	72.4962
0.997	74.5777	0.997	75.3366	0.997	74.7851	0.997	72.5186	0.997	72.5272
0.998	74.5631	0.998	75.3287	0.998	74.768	0.998	72.5442	0.998	72.5575
0.999	74.5501	0.999	75.3239	0.999	74.7504	0.999	72.5708	0.999	72.587
1	74.5383	1	75.3224	1	74.7323	1	72.5984	1	72.6157
1.001	74.5277	1.001	75.3241	1.001	74.7136	1.001	72.627	1.001	72.6437
1.002	74.5179	1.002	75.3291	1.002	74.6941	1.002	72.6565	1.002	72.671
1.003	74.5084	1.003	75.3371	1.003	74.6738	1.003	72.6869	1.003	72.6975
1.004	74.4988	1.004	75.3476	1.004	74.6525	1.004	72.7181	1.004	72.7233
1.005	74.4882	1.005	75.36	1.005	74.6299	1.005	72.7499	1.005	72.7485
1.006	74.476	1.006	75.3735	1.006	74.6057	1.006	72.7824	1.006	72.7729
1.007	74.4613	1.007	75.3872	1.007	74.5797	1.007	72.8155	1.007	72.7967
1.008	74.4431	1.008	75.4005	1.008	74.5514	1.008	72.8489	1.008	72.8198
1.009	74.4212	1.009	75.413	1.009	74.5205	1.009	72.8826	1.009	72.8423
1.01	74.3994	1.01	75.4244	1.01	74.4865	1.01	72.9163	1.01	72.8642
1.011	74.3852	1.011	75.4345	1.011	74.4489	1.011	72.9498	1.011	72.8856
1.012	74.3816	1.012	75.4433	1.012	74.4072	1.012	72.9829	1.012	72.9065
1.013	74.3877	1.013	75.4507	1.013	74.3615	1.013	73.0154	1.013	72.9269
1.014	74.4016	1.014	75.4569	1.014	74.313	1.014	73.0469	1.014	72.947
1.015	74.4204	1.015	75.4618	1.015	74.2647	1.015	73.0772	1.015	72.9667
1.016	74.441	1.016	75.4654	1.016	74.2195	1.016	73.106	1.016	72.9861
1.017	74.4612	1.017	75.4678	1.017	74.1789	1.017	73.1331	1.017	73.0054
1.018	74.4802	1.018	75.4689	1.018	74.1427	1.018	73.1583	1.018	73.0245
1.019	74.4976	1.019	75.4688	1.019	74.1106	1.019	73.1816	1.019	73.0433
1.02	74.5135	1.02	75.4674	1.02	74.0821	1.02	73.2026	1.02	73.0619
1.021	74.5279	1.021	75.4647	1.021	74.057	1.021	73.2215	1.021	73.0802
1.022	74.5408	1.022	75.4608	1.022	74.0348	1.022	73.2383	1.022	73.0982
1.023	74.5525	1.023	75.4555	1.023	74.0154	1.023	73.2533	1.023	73.1156
1.024	74.5628	1.024	75.449	1.024	73.9987	1.024	73.2667	1.024	73.1323
1.025	74.5721	1.025	75.4411	1.025	73.9845	1.025	73.2789	1.025	73.1482
1.026	74.5801	1.026	75.4321	1.026	73.9729	1.026	73.2903	1.026	73.1631
1.027	74.5871	1.027	75.4223	1.027	73.9639	1.027	73.3014	1.027	73.1767
1.028	74.5931	1.028	75.4124	1.028	73.9575	1.028	73.3123	1.028	73.1888
1.029	74.5981	1.029	75.4034	1.029	73.9538	1.029	73.3233	1.029	73.199
1.03	74.6022	1.03	75.3964	1.03	73.953	1.03	73.3344	1.03	73.207
1.031	74.6054	1.031	75.3923	1.031	73.9552	1.031	73.3455	1.031	73.2122
1.032	74.6078	1.032	75.3916	1.032	73.9606	1.032	73.3566	1.032	73.2141
1.033	74.6094	1.033	75.394	1.033	73.9693	1.033	73.3674	1.033	73.2116
1.034	74.6105	1.034	75.3988	1.034	73.9813	1.034	73.3778	1.034	73.2035
1.035	74.6111	1.035	75.4051	1.035	73.9967	1.035	73.3876	1.035	73.1871
1.036	74.6115	1.036	75.4121	1.036	74.0152	1.036	73.3965	1.036	73.1571
1.037	74.6118	1.037	75.4193	1.037	74.0366	1.037	73.4042	1.037	73.1134
1.038	74.6126	1.038	75.426	1.038	74.0602	1.038	73.4107	1.038	73.0899
1.039	74.6142	1.039	75.4321	1.039	74.0854	1.039	73.4156	1.039	73.0793
1.04	74.6174	1.04	75.4372	1.04	74.1114	1.04	73.419	1.04	73.077
1.041	74.6227	1.041	75.4413	1.041	74.1376	1.041	73.4212	1.041	73.0806
1.042	74.6308	1.042	75.4441	1.042	74.1637	1.042	73.4227	1.042	73.0886
1.043	74.6422	1.043	75.4458	1.043	74.1893	1.043	73.4249	1.043	73.1003
1.044	74.6576	1.044	75.446	1.044	74.2144	1.044	73.4291	1.044	73.1147
1.045	74.6771	1.045	75.4449	1.045	74.2389	1.045	73.4361	1.045	73.1314
1.046	74.7011	1.046	75.4422	1.046	74.2627	1.046	73.4465	1.046	73.1498
1.047	74.7296	1.047	75.4379	1.047	74.2861	1.047	73.4604	1.047	73.1697
1.048	74.7625	1.048	75.4318	1.048	74.3089	1.048	73.4777	1.048	73.1906
1.049	74.8	1.049	75.4239	1.049	74.3314	1.049	73.4981	1.049	73.2122
1.05	74.8421	1.05	75.4137	1.05	74.3534	1.05	73.5213	1.05	73.2344
1.051	74.889	1.051	75.4012	1.051	74.3751	1.051	73.5469	1.051	73.2567
1.052	74.9411	1.052	75.3857	1.052	74.3966	1.052	73.5748	1.052	73.2789
1.053	74.9993	1.053	75.3666	1.053	74.4178	1.053	73.6045	1.053	73.3009
1.054	75.0643	1.054	75.3427	1.054	74.4389	1.054	73.6358	1.054	73.3223
1.055	75.1341	1.055	75.312	1.055	74.4599	1.055	73.6684	1.055	73.3429
1.056	75.2011	1.056	75.2702	1.056	74.4808	1.056	73.7019	1.056	73.3626
1.057	75.2608	1.057	75.2157	1.057	74.5016	1.057	73.7362	1.057	73.3809
1.058	75.3132	1.058	75.1778	1.058	74.5224	1.058	73.771	1.058	73.3978
1.059	75.3593	1.059	75.1541	1.059	74.5432	1.059	73.8059	1.059	73.4128
1.06	75.3999	1.06	75.1397	1.06	74.5638	1.06	73.8406	1.06	73.4258
1.061	75.4355	1.061	75.1317	1.061	74.5844	1.061	73.8751	1.061	73.4363
1.062	75.4667	1.062	75.1283	1.062	74.6047	1.062	73.9089	1.062	73.444
1.063	75.4938	1.063	75.128	1.063	74.6247	1.063	73.942	1.063	73.4486
1.064	75.517	1.064	75.1294	1.064	74.644	1.064	73.974	1.064	73.4497
1.065	75.5365	1.065	75.1316	1.065	74.6625	1.065	74.0049	1.065	73.4469
1.066	75.5525	1.066	75.1337	1.066	74.6796	1.066	74.0343	1.066	73.4406
1.067	75.5652	1.067	75.135	1.067	74.6953	1.067	74.0623	1.067	73.4319
1.068	75.5747	1.068	75.1351	1.068	74.7096	1.068	74.0886	1.068	73.4229
1.069	75.5811	1.069	75.1335	1.069	74.7228	1.069	74.1131	1.069	73.416
1.07	75.5845	1.07	75.1296	1.07	74.7358	1.07	74.1356	1.07	73.4123
1.071	75.585	1.071	75.1231	1.071	74.7492	1.071	74.1561	1.071	73.4119
1.072	75.5829	1.072	75.1135	1.072	74.7634	1.072	74.1744	1.072	73.4145
1.073	75.5782	1.073	75.0999	1.073	74.7785	1.073	74.1905	1.073	73.4197
1.074	75.5712	1.074	75.0817	1.074	74.7944	1.074	74.2041	1.074	73.427
1.075	75.562	1.075	75.0583	1.075	74.8109	1.075	74.2153	1.075	73.4362
1.076	75.5509	1.076	75.0296	1.076	74.8277	1.076	74.2238	1.076	73.4468
1.077	75.5383	1.077	74.9987	1.077	74.8446	1.077	74.2296	1.077	73.4587
1.078	75.5242	1.078	74.9708	1.078	74.8612	1.078	74.2326	1.078	73.4716
1.079	75.5091	1.079	74.9483	1.079	74.8774	1.079	74.2328	1.079	73.4854
1.08	75.4932	1.08	74.9308	1.08	74.8929	1.08	74.2302	1.08	73.5001
1.081	75.4767	1.081	74.9174	1.081	74.9075	1.081	74.225	1.081	73.5154
1.082	75.4599	1.082	74.9072	1.082	74.921	1.082	74.2176	1.082	73.5315
1.083	75.443	1.083	74.8997	1.083	74.9331	1.083	74.2086	1.083	73.5483
1.084	75.4261	1.084	74.8941	1.084	74.9438	1.084	74.199	1.084	73.5658
1.085	75.4094	1.085	74.89	1.085	74.953	1.085	74.1898	1.085	73.5842
1.086	75.3932	1.086	74.8871	1.086	74.9605	1.086	74.1819	1.086	73.6033
1.087	75.3776	1.087	74.8851	1.087	74.9661	1.087	74.1758	1.087	73.6234
1.088	75.3629	1.088	74.8838	1.088	74.97	1.088	74.1718	1.088	73.6443
1.089	75.3493	1.089	74.883	1.089	74.972	1.089	74.1702	1.089	73.6662
1.09	75.3371	1.09	74.8825	1.09	74.9722	1.09	74.1708	1.09	73.689
1.091	75.3268	1.091	74.8822	1.091	74.9706	1.091	74.1737	1.091	73.7127
1.092	75.3187	1.092	74.8821	1.092	74.9673	1.092	74.1788	1.092	73.7373
1.093	75.3131	1.093	74.8821	1.093	74.9625	1.093	74.186	1.093	73.7628
1.094	75.3103	1.094	74.8822	1.094	74.9564	1.094	74.1953	1.094	73.7892
1.095	75.3106	1.095	74.8824	1.095	74.9491	1.095	74.2067	1.095	73.8164
1.096	75.3139	1.096	74.8827	1.096	74.9409	1.096	74.22	1.096	73.8445
1.097	75.3204	1.097	74.8832	1.097	74.9323	1.097	74.2353	1.097	73.8733
1.098	75.3301	1.098	74.8838	1.098	74.9236	1.098	74.2524	1.098	73.9028
1.099	75.3429	1.099	74.8847	1.099	74.9152	1.099	74.2715	1.099	73.933
1.1	75.3587	1.1	74.886	1.1	74.9075	1.1	74.2923	1.1	73.9638
1.101	75.3773	1.101	74.8878	1.101	74.9009	1.101	74.3148	1.101	73.9952
1.102	75.3984	1.102	74.8905	1.102	74.8956	1.102	74.3389	1.102	74.0271
1.103	75.4218	1.103	74.8942	1.103	74.8918	1.103	74.3645	1.103	74.0594
1.104	75.447	1.104	74.8993	1.104	74.8896	1.104	74.3914	1.104	74.0919
1.105	75.4736	1.105	74.9064	1.105	74.8891	1.105	74.4194	1.105	74.1245
1.106	75.5012	1.106	74.9162	1.106	74.8902	1.106	74.4484	1.106	74.1569
1.107	75.5291	1.107	74.9293	1.107	74.8928	1.107	74.4779	1.107	74.189
1.108	75.5569	1.108	74.947	1.108	74.8968	1.108	74.5079	1.108	74.2203
1.109	75.5841	1.109	74.9704	1.109	74.902	1.109	74.5381	1.109	74.2505
1.11	75.6103	1.11	75.0011	1.11	74.9084	1.11	74.5683	1.11	74.2792
1.111	75.6351	1.111	75.0414	1.111	74.9157	1.111	74.5982	1.111	74.306
1.112	75.6583	1.112	75.0947	1.112	74.9238	1.112	74.6278	1.112	74.3306
1.113	75.6796	1.113	75.1651	1.113	74.9325	1.113	74.6568	1.113	74.3525
1.114	75.6991	1.114	75.2351	1.114	74.9417	1.114	74.6852	1.114	74.3718
1.115	75.7166	1.115	75.2951	1.115	74.9513	1.115	74.7129	1.115	74.3884
1.116	75.7324	1.116	75.3492	1.116	74.9611	1.116	74.7398	1.116	74.4029
1.117	75.7467	1.117	75.3999	1.117	74.971	1.117	74.7659	1.117	74.4156
1.118	75.76	1.118	75.4486	1.118	74.981	1.118	74.7913	1.118	74.4275
1.119	75.7726	1.119	75.496	1.119	74.9911	1.119	74.8159	1.119	74.4392
1.12	75.7851	1.12	75.5424	1.12	75.0012	1.12	74.8399	1.12	74.451
1.121	75.7979	1.121	75.5879	1.121	75.0113	1.121	74.8632	1.121	74.4634
1.122	75.811	1.122	75.6318	1.122	75.0215	1.122	74.886	1.122	74.4763
1.123	75.8245	1.123	75.6736	1.123	75.0318	1.123	74.9083	1.123	74.4898
1.124	75.8384	1.124	75.7127	1.124	75.0423	1.124	74.9301	1.124	74.5039
1.125	75.8525	1.125	75.7485	1.125	75.0531	1.125	74.9515	1.125	74.5185
1.126	75.8665	1.126	75.7806	1.126	75.0643	1.126	74.9725	1.126	74.5334
1.127	75.8802	1.127	75.809	1.127	75.0758	1.127	74.993	1.127	74.5488
1.128	75.8933	1.128	75.8336	1.128	75.0874	1.128	75.0131	1.128	74.5645
1.129	75.9057	1.129	75.8542	1.129	75.0981	1.129	75.0327	1.129	74.5805
1.13	75.917	1.13	75.8708	1.13	75.1051	1.13	75.0516	1.13	74.5968
1.131	75.9272	1.131	75.8832	1.131	75.1048	1.131	75.07	1.131	74.6132
1.132	75.9361	1.132	75.8911	1.132	75.0997	1.132	75.0876	1.132	74.63
1.133	75.9436	1.133	75.894	1.133	75.0973	1.133	75.1045	1.133	74.6469
1.134	75.9496	1.134	75.891	1.134	75.0988	1.134	75.1208	1.134	74.6639
1.135	75.9541	1.135	75.8804	1.135	75.1033	1.135	75.1364	1.135	74.681
1.136	75.9571	1.136	75.8585	1.136	75.1097	1.136	75.1515	1.136	74.6981
1.137	75.9585	1.137	75.8109	1.137	75.1176	1.137	75.1661	1.137	74.7152
1.138	75.9584	1.138	75.7712	1.138	75.1265	1.138	75.1804	1.138	74.7323
1.139	75.9567	1.139	75.7541	1.139	75.1363	1.139	75.1945	1.139	74.7493
1.14	75.9534	1.14	75.7484	1.14	75.1466	1.14	75.2085	1.14	74.7664
1.141	75.9487	1.141	75.7505	1.141	75.1574	1.141	75.2225	1.141	74.7837
1.142	75.9424	1.142	75.7587	1.142	75.1685	1.142	75.2366	1.142	74.8013
1.143	75.9347	1.143	75.772	1.143	75.1799	1.143	75.2508	1.143	74.8197
1.144	75.9255	1.144	75.7899	1.144	75.1915	1.144	75.2653	1.144	74.8387
1.145	75.915	1.145	75.8118	1.145	75.2032	1.145	75.2798	1.145	74.8587
1.146	75.9031	1.146	75.8376	1.146	75.215	1.146	75.2943	1.146	74.8796
1.147	75.8898	1.147	75.867	1.147	75.2269	1.147	75.3087	1.147	74.9015
1.148	75.8753	1.148	75.9	1.148	75.2387	1.148	75.3228	1.148	74.9242
1.149	75.8596	1.149	75.9365	1.149	75.2504	1.149	75.3363	1.149	74.9477
1.15	75.8427	1.15	75.9767	1.15	75.262	1.15	75.3491	1.15	74.9717
1.151	75.8248	1.151	76.0203	1.151	75.2734	1.151	75.361	1.151	74.9962
1.152	75.806	1.152	76.0675	1.152	75.2845	1.152	75.372	1.152	75.0207
1.153	75.7865	1.153	76.1183	1.153	75.2952	1.153	75.382	1.153	75.045
1.154	75.7669	1.154	76.1723	1.154	75.3053	1.154	75.3913	1.154	75.0686
1.155	75.7479	1.155	76.2293	1.155	75.3149	1.155	75.4	1.155	75.0913
1.156	75.731	1.156	76.2883	1.156	75.3237	1.156	75.4086	1.156	75.1126
1.157	75.7178	1.157	76.3486	1.157	75.3315	1.157	75.4171	1.157	75.1322
1.158	75.7102	1.158	76.4091	1.158	75.3383	1.158	75.426	1.158	75.1497
1.159	75.7095	1.159	76.469	1.159	75.3438	1.159	75.4355	1.159	75.1649
1.16	75.7152	1.16	76.5276	1.16	75.3479	1.16	75.4456	1.16	75.1776
1.161	75.725	1.161	76.585	1.161	75.3503	1.161	75.4566	1.161	75.1875
1.162	75.736	1.162	76.6408	1.162	75.351	1.162	75.4684	1.162	75.1945
1.163	75.7467	1.163	76.6952	1.163	75.3498	1.163	75.481	1.163	75.1984
1.164	75.7568	1.164	76.7483	1.164	75.3463	1.164	75.4946	1.164	75.199
1.165	75.7665	1.165	76.8001	1.165	75.3405	1.165	75.5089	1.165	75.1962
1.166	75.7764	1.166	76.851	1.166	75.3319	1.166	75.5241	1.166	75.1897
1.167	75.7869	1.167	76.901	1.167	75.3202	1.167	75.54	1.167	75.1793
1.168	75.7984	1.168	76.9504	1.168	75.3047	1.168	75.5568	1.168	75.1649
1.169	75.8114	1.169	76.9995	1.169	75.2843	1.169	75.5743	1.169	75.1461
1.17	75.8265	1.17	77.0485	1.17	75.2572	1.17	75.5926	1.17	75.1228
1.171	75.844	1.171	77.0978	1.171	75.2212	1.171	75.6116	1.171	75.095
1.172	75.8644	1.172	77.1478	1.172	75.1855	1.172	75.6316	1.172	75.0633
1.173	75.8881	1.173	77.1993	1.173	75.1643	1.173	75.6524	1.173	75.0293
1.174	75.9152	1.174	77.2528	1.174	75.1562	1.174	75.6743	1.174	74.9954
1.175	75.9455	1.175	77.3097	1.175	75.1593	1.175	75.6973	1.175	74.9637
1.176	75.9781	1.176	77.3712	1.176	75.1725	1.176	75.7215	1.176	74.9351
1.177	76.0112	1.177	77.4397	1.177	75.1949	1.177	75.7473	1.177	74.9098
1.178	76.043	1.178	77.5169	1.178	75.2245	1.178	75.7748	1.178	74.8877
1.179	76.0722	1.179	77.5955	1.179	75.2574	1.179	75.8043	1.179	74.8684
1.18	76.0985	1.18	77.6648	1.18	75.29	1.18	75.8362	1.18	74.8518
1.181	76.1219	1.181	77.7253	1.181	75.3207	1.181	75.871	1.181	74.8377
1.182	76.1424	1.182	77.7791	1.182	75.3491	1.182	75.9091	1.182	74.8261
1.183	76.1604	1.183	77.8276	1.183	75.3757	1.183	75.951	1.183	74.8168
1.184	76.1761	1.184	77.8718	1.184	75.4007	1.184	75.9963	1.184	74.8098
1.185	76.1896	1.185	77.9125	1.185	75.4244	1.185	76.0434	1.185	74.805
1.186	76.2012	1.186	77.95	1.186	75.4469	1.186	76.0888	1.186	74.8024
1.187	76.2109	1.187	77.9848	1.187	75.4685	1.187	76.1299	1.187	74.8016
1.188	76.219	1.188	78.0172	1.188	75.4894	1.188	76.166	1.188	74.8027
1.189	76.2256	1.189	78.0473	1.189	75.5096	1.189	76.1971	1.189	74.8053
1.19	76.2308	1.19	78.0753	1.19	75.5294	1.19	76.2236	1.19	74.809
1.191	76.2348	1.191	78.1012	1.191	75.5488	1.191	76.2459	1.191	74.8134
1.192	76.2377	1.192	78.1253	1.192	75.5679	1.192	76.2645	1.192	74.818
1.193	76.2396	1.193	78.1475	1.193	75.5869	1.193	76.2797	1.193	74.8222
1.194	76.2407	1.194	78.168	1.194	75.6059	1.194	76.2917	1.194	74.8257
1.195	76.2411	1.195	78.1868	1.195	75.6251	1.195	76.3007	1.195	74.8279
1.196	76.2411	1.196	78.2041	1.196	75.6445	1.196	76.3072	1.196	74.8283
1.197	76.2409	1.197	78.2199	1.197	75.6643	1.197	76.3112	1.197	74.8265
1.198	76.2407	1.198	78.2344	1.198	75.6847	1.198	76.313	1.198	74.8219
1.199	76.2409	1.199	78.2478	1.199	75.7058	1.199	76.3128	1.199	74.8139
1.2	76.2419	1.2	78.2603	1.2	75.7277	1.2	76.3108	1.2	74.8017
1.201	76.2443	1.201	78.2722	1.201	75.7506	1.201	76.3072	1.201	74.7841
1.202	76.2489	1.202	78.2838	1.202	75.7744	1.202	76.3021	1.202	74.7589
1.203	76.257	1.203	78.2954	1.203	75.7988	1.203	76.2958	1.203	74.7215
1.204	76.2709	1.204	78.3075	1.204	75.8235	1.204	76.2885	1.204	74.6502
1.205	76.2958	1.205	78.3205	1.205	75.8478	1.205	76.2802	1.205	74.6037
1.206	76.3574	1.206	78.3349	1.206	75.8709	1.206	76.2712	1.206	74.5762
1.207	76.3881	1.207	78.3509	1.207	75.8925	1.207	76.2616	1.207	74.5588
1.208	76.3998	1.208	78.369	1.208	75.9128	1.208	76.2515	1.208	74.5485
1.209	76.4009	1.209	78.3897	1.209	75.9319	1.209	76.2412	1.209	74.5435
1.21	76.3949	1.21	78.4134	1.21	75.9505	1.21	76.2308	1.21	74.5427
1.211	76.3845	1.211	78.4407	1.211	75.9689	1.211	76.2204	1.211	74.5457
1.212	76.3713	1.212	78.4724	1.212	75.9876	1.212	76.2104	1.212	74.5517
1.213	76.3567	1.213	78.5094	1.213	76.0068	1.213	76.2008	1.213	74.5607
1.214	76.3418	1.214	78.5534	1.214	76.0267	1.214	76.192	1.214	74.5722
1.215	76.3271	1.215	78.6068	1.215	76.0474	1.215	76.1842	1.215	74.5861
1.216	76.3134	1.216	78.671	1.216	76.069	1.216	76.1777	1.216	74.6023
1.217	76.3013	1.217	78.7338	1.217	76.0915	1.217	76.1728	1.217	74.6208
1.218	76.2915	1.218	78.7861	1.218	76.115	1.218	76.1697	1.218	74.6415
1.219	76.285	1.219	78.8299	1.219	76.1394	1.219	76.169	1.219	74.6643
1.22	76.2826	1.22	78.8672	1.22	76.1645	1.22	76.1709	1.22	74.6892
1.221	76.2853	1.221	78.8992	1.221	76.1903	1.221	76.1758	1.221	74.716
1.222	76.2939	1.222	78.9267	1.222	76.2165	1.222	76.1844	1.222	74.7446
1.223	76.3088	1.223	78.9501	1.223	76.2429	1.223	76.1971	1.223	74.7745
1.224	76.329	1.224	78.9699	1.224	76.269	1.224	76.2149	1.224	74.8051
1.225	76.3515	1.225	78.9864	1.225	76.2943	1.225	76.2389	1.225	74.8358
1.226	76.3731	1.226	78.9997	1.226	76.3183	1.226	76.2712	1.226	74.8656
1.227	76.3921	1.227	79.0099	1.227	76.3406	1.227	76.3156	1.227	74.8941
1.228	76.4083	1.228	79.0173	1.228	76.3605	1.228	76.3849	1.228	74.9206
1.229	76.4219	1.229	79.0219	1.229	76.3777	1.229	76.4556	1.229	74.945
1.23	76.4333	1.23	79.0239	1.23	76.3915	1.23	76.5041	1.23	74.9671
1.231	76.4426	1.231	79.0233	1.231	76.4015	1.231	76.5426	1.231	74.9868
1.232	76.45	1.232	79.0203	1.232	76.4071	1.232	76.5747	1.232	75.0044
1.233	76.4558	1.233	79.0152	1.233	76.4077	1.233	76.602	1.233	75.0199
1.234	76.4599	1.234	79.0081	1.234	76.4034	1.234	76.6256	1.234	75.0334
1.235	76.4625	1.235	78.9995	1.235	76.3962	1.235	76.6461	1.235	75.0452
1.236	76.4636	1.236	78.99	1.236	76.3907	1.236	76.6639	1.236	75.0555
1.237	76.4633	1.237	78.9801	1.237	76.3904	1.237	76.6794	1.237	75.0644
1.238	76.4615	1.238	78.9705	1.238	76.3961	1.238	76.6928	1.238	75.0721
1.239	76.4582	1.239	78.9621	1.239	76.4073	1.239	76.7042	1.239	75.079
1.24	76.4536	1.24	78.9554	1.24	76.4235	1.24	76.7138	1.24	75.0851
1.241	76.4476	1.241	78.9511	1.241	76.4443	1.241	76.7217	1.241	75.0908
1.242	76.4403	1.242	78.9497	1.242	76.4694	1.242	76.728	1.242	75.0962
1.243	76.4317	1.243	78.9516	1.243	76.4986	1.243	76.7327	1.243	75.1015
1.244	76.422	1.244	78.9573	1.244	76.5319	1.244	76.7359	1.244	75.1068
1.245	76.4114	1.245	78.9667	1.245	76.5695	1.245	76.7377	1.245	75.1123
1.246	76.4001	1.246	78.9798	1.246	76.6115	1.246	76.738	1.246	75.1181
1.247	76.3886	1.247	78.9952	1.247	76.6586	1.247	76.737	1.247	75.1243
1.248	76.3772	1.248	79.0108	1.248	76.7113	1.248	76.7346	1.248	75.1309
1.249	76.3664	1.249	79.0246	1.249	76.771	1.249	76.731	1.249	75.1381
1.25	76.3567	1.25	79.0358	1.25	76.8395	1.25	76.7263	1.25	75.1459
1.251	76.3483	1.251	79.0446	1.251	76.9191	1.251	76.7204	1.251	75.1543
1.252	76.3415	1.252	79.0516	1.252	77.0035	1.252	76.7137	1.252	75.1634
1.253	76.3366	1.253	79.0576	1.253	77.0789	1.253	76.7064	1.253	75.1732
1.254	76.3335	1.254	79.0631	1.254	77.1454	1.254	76.6987	1.254	75.1836
1.255	76.3322	1.255	79.0686	1.255	77.2051	1.255	76.691	1.255	75.1947
1.256	76.3327	1.256	79.0745	1.256	77.2594	1.256	76.6837	1.256	75.2064
1.257	76.3348	1.257	79.081	1.257	77.3092	1.257	76.6772	1.257	75.2185
1.258	76.3384	1.258	79.0881	1.258	77.3549	1.258	76.6716	1.258	75.2307
1.259	76.3432	1.259	79.0959	1.259	77.3971	1.259	76.667	1.259	75.2426
1.26	76.3491	1.26	79.1044	1.26	77.4361	1.26	76.6633	1.26	75.2533
1.261	76.3559	1.261	79.1136	1.261	77.472	1.261	76.6601	1.261	75.2617
1.262	76.3633	1.262	79.1233	1.262	77.505	1.262	76.657	1.262	75.2665
1.263	76.3712	1.263	79.1335	1.263	77.5353	1.263	76.6536	1.263	75.2663
1.264	76.3793	1.264	79.144	1.264	77.5629	1.264	76.6495	1.264	75.2594
1.265	76.3875	1.265	79.1547	1.265	77.5881	1.265	76.6443	1.265	75.244
1.266	76.3957	1.266	79.1652	1.266	77.6108	1.266	76.6379	1.266	75.2176
1.267	76.4038	1.267	79.1754	1.267	77.6313	1.267	76.6299	1.267	75.177
1.268	76.4117	1.268	79.1848	1.268	77.6494	1.268	76.6203	1.268	75.1332
1.269	76.4194	1.269	79.1931	1.269	77.6654	1.269	76.609	1.269	75.0996
1.27	76.427	1.27	79.1999	1.27	77.6794	1.27	76.5958	1.27	75.0736
1.271	76.4345	1.271	79.2048	1.271	77.6913	1.271	76.5807	1.271	75.0524
1.272	76.4419	1.272	79.2073	1.272	77.7014	1.272	76.5637	1.272	75.0343
1.273	76.4491	1.273	79.2074	1.273	77.7096	1.273	76.5446	1.273	75.0184
1.274	76.4563	1.274	79.2053	1.274	77.7162	1.274	76.5235	1.274	75.004
1.275	76.4634	1.275	79.2014	1.275	77.7213	1.275	76.5001	1.275	74.9907
1.276	76.4704	1.276	79.1967	1.276	77.7251	1.276	76.4746	1.276	74.978
1.277	76.4774	1.277	79.1923	1.277	77.7277	1.277	76.447	1.277	74.9659
1.278	76.4843	1.278	79.189	1.278	77.7297	1.278	76.4174	1.278	74.954
1.279	76.4911	1.279	79.1874	1.279	77.7312	1.279	76.3861	1.279	74.9424
1.28	76.4979	1.28	79.1877	1.28	77.7328	1.28	76.3538	1.28	74.9309
1.281	76.5047	1.281	79.1901	1.281	77.7351	1.281	76.3213	1.281	74.9195
1.282	76.5115	1.282	79.1944	1.282	77.7386	1.282	76.2897	1.282	74.9083
1.283	76.5184	1.283	79.2007	1.283	77.744	1.283	76.2601	1.283	74.8972
1.284	76.5254	1.284	79.209	1.284	77.7517	1.284	76.2331	1.284	74.8863
1.285	76.5328	1.285	79.2192	1.285	77.7622	1.285	76.2091	1.285	74.8757
1.286	76.5406	1.286	79.2314	1.286	77.7755	1.286	76.1882	1.286	74.8656
1.287	76.5491	1.287	79.2457	1.287	77.7915	1.287	76.1705	1.287	74.8561
1.288	76.5584	1.288	79.2622	1.288	77.8096	1.288	76.156	1.288	74.8473
1.289	76.569	1.289	79.2811	1.289	77.829	1.289	76.1446	1.289	74.8393
1.29	76.5811	1.29	79.3026	1.29	77.8486	1.29	76.1362	1.29	74.8325
1.291	76.5952	1.291	79.327	1.291	77.8677	1.291	76.1308	1.291	74.827
1.292	76.6114	1.292	79.3546	1.292	77.8857	1.292	76.1283	1.292	74.8229
1.293	76.6304	1.293	79.3854	1.293	77.9023	1.293	76.1287	1.293	74.8205
1.294	76.6524	1.294	79.419	1.294	77.9174	1.294	76.1321	1.294	74.8199
1.295	76.6777	1.295	79.4541	1.295	77.931	1.295	76.1385	1.295	74.8211
1.296	76.7064	1.296	79.4884	1.296	77.9431	1.296	76.1477	1.296	74.8244
1.297	76.7381	1.297	79.5198	1.297	77.9538	1.297	76.1599	1.297	74.8296
1.298	76.772	1.298	79.5472	1.298	77.963	1.298	76.1749	1.298	74.8367
1.299	76.8069	1.299	79.5701	1.299	77.9708	1.299	76.1928	1.299	74.8456
1.3	76.8412	1.3	79.5888	1.3	77.9773	1.3	76.2132	1.3	74.8562
1.301	76.874	1.301	79.6034	1.301	77.9823	1.301	76.2358	1.301	74.8684
1.302	76.9046	1.302	79.6141	1.302	77.986	1.302	76.2599	1.302	74.882
1.303	76.9328	1.303	79.621	1.303	77.9882	1.303	76.2848	1.303	74.8971
1.304	76.9584	1.304	79.6243	1.304	77.9889	1.304	76.3095	1.304	74.9136
1.305	76.9814	1.305	79.6242	1.305	77.988	1.305	76.3334	1.305	74.9318
1.306	77.0019	1.306	79.6207	1.306	77.9852	1.306	76.3556	1.306	74.9519
1.307	77.0198	1.307	79.614	1.307	77.9802	1.307	76.3759	1.307	74.9743
1.308	77.035	1.308	79.6043	1.308	77.9726	1.308	76.3938	1.308	74.9997
1.309	77.0474	1.309	79.5916	1.309	77.9616	1.309	76.4091	1.309	75.029
1.31	77.057	1.31	79.5761	1.31	77.9458	1.31	76.4218	1.31	75.0638
1.311	77.0633	1.311	79.5581	1.311	77.9227	1.311	76.4316	1.311	75.1072
1.312	77.0663	1.312	79.5379	1.312	77.8855	1.312	76.4385	1.312	75.1666
1.313	77.0653	1.313	79.5157	1.313	77.822	1.313	76.4423	1.313	75.2441
1.314	77.0599	1.314	79.492	1.314	77.7931	1.314	76.4432	1.314	75.293
1.315	77.049	1.315	79.4669	1.315	77.7785	1.315	76.441	1.315	75.3281
1.316	77.031	1.316	79.4408	1.316	77.7723	1.316	76.436	1.316	75.3539
1.317	77.0023	1.317	79.4138	1.317	77.7716	1.317	76.4284	1.317	75.3721
1.318	76.9516	1.318	79.3862	1.318	77.7745	1.318	76.4186	1.318	75.3839
1.319	76.9039	1.319	79.3581	1.319	77.7799	1.319	76.4072	1.319	75.3898
1.32	76.8786	1.32	79.3294	1.32	77.7872	1.32	76.3948	1.32	75.3902
1.321	76.8648	1.321	79.3003	1.321	77.7957	1.321	76.3821	1.321	75.3852
1.322	76.859	1.322	79.271	1.322	77.8053	1.322	76.3695	1.322	75.3749
1.323	76.8595	1.323	79.2418	1.323	77.8157	1.323	76.3574	1.323	75.3594
1.324	76.8653	1.324	79.2128	1.324	77.8269	1.324	76.3463	1.324	75.3388
1.325	76.8761	1.325	79.1843	1.325	77.8388	1.325	76.3362	1.325	75.3136
1.326	76.8916	1.326	79.1566	1.326	77.8515	1.326	76.3274	1.326	75.2852
1.327	76.9118	1.327	79.13	1.327	77.8651	1.327	76.32	1.327	75.2556
1.328	76.9365	1.328	79.1046	1.328	77.8798	1.328	76.3143	1.328	75.2271
1.329	76.9652	1.329	79.0806	1.329	77.8957	1.329	76.3103	1.329	75.201
1.33	76.9964	1.33	79.0581	1.33	77.9131	1.33	76.3084	1.33	75.1776
1.331	77.027	1.331	79.0372	1.331	77.9325	1.331	76.3088	1.331	75.1569
1.332	77.0544	1.332	79.018	1.332	77.9543	1.332	76.3117	1.332	75.1387
1.333	77.0771	1.333	79.0006	1.333	77.9792	1.333	76.3174	1.333	75.1228
1.334	77.0949	1.334	78.985	1.334	78.0084	1.334	76.326	1.334	75.1088
1.335	77.1078	1.335	78.9714	1.335	78.0433	1.335	76.3375	1.335	75.0967
1.336	77.1161	1.336	78.9598	1.336	78.0869	1.336	76.3515	1.336	75.0863
1.337	77.1201	1.337	78.9501	1.337	78.1423	1.337	76.367	1.337	75.0773
1.338	77.1203	1.338	78.9422	1.338	78.1961	1.338	76.3826	1.338	75.0697
1.339	77.1172	1.339	78.936	1.339	78.2364	1.339	76.3971	1.339	75.0634
1.34	77.1119	1.34	78.9307	1.34	78.2662	1.34	76.4097	1.34	75.0583
1.341	77.1052	1.341	78.9258	1.341	78.2878	1.341	76.4203	1.341	75.0542
1.342	77.0983	1.342	78.9204	1.342	78.3026	1.342	76.4286	1.342	75.051
1.343	77.092	1.343	78.9137	1.343	78.3112	1.343	76.4349	1.343	75.0486
1.344	77.0868	1.344	78.9052	1.344	78.314	1.344	76.4394	1.344	75.0468
1.345	77.0831	1.345	78.8944	1.345	78.3112	1.345	76.4422	1.345	75.0455
1.346	77.081	1.346	78.8812	1.346	78.3028	1.346	76.4434	1.346	75.0443
1.347	77.0805	1.347	78.8658	1.347	78.2884	1.347	76.4433	1.347	75.0433
1.348	77.0816	1.348	78.8481	1.348	78.2678	1.348	76.442	1.348	75.042
1.349	77.0843	1.349	78.8285	1.349	78.2415	1.349	76.4396	1.349	75.0404
1.35	77.0887	1.35	78.8075	1.35	78.2117	1.35	76.4362	1.35	75.0384
1.351	77.0947	1.351	78.7855	1.351	78.1834	1.351	76.4319	1.351	75.0358
1.352	77.1023	1.352	78.7632	1.352	78.1598	1.352	76.4269	1.352	75.0329
1.353	77.1116	1.353	78.7416	1.353	78.1414	1.353	76.4212	1.353	75.0301
1.354	77.1227	1.354	78.7212	1.354	78.1279	1.354	76.4148	1.354	75.0278
1.355	77.1357	1.355	78.703	1.355	78.1187	1.355	76.4079	1.355	75.027
1.356	77.1507	1.356	78.6874	1.356	78.1135	1.356	76.4004	1.356	75.0286
1.357	77.1679	1.357	78.675	1.357	78.1118	1.357	76.3925	1.357	75.0334
1.358	77.1875	1.358	78.6662	1.358	78.1137	1.358	76.384	1.358	75.042
1.359	77.2099	1.359	78.6614	1.359	78.1189	1.359	76.3751	1.359	75.0549
1.36	77.2353	1.36	78.6609	1.36	78.1276	1.36	76.3655	1.36	75.0722
1.361	77.2643	1.361	78.6652	1.361	78.1397	1.361	76.3552	1.361	75.0944
1.362	77.2976	1.362	78.6748	1.362	78.1556	1.362	76.3439	1.362	75.1216
1.363	77.336	1.363	78.6904	1.363	78.1755	1.363	76.331	1.363	75.1543
1.364	77.3807	1.364	78.7129	1.364	78.2001	1.364	76.3161	1.364	75.1929
1.365	77.4335	1.365	78.7434	1.365	78.2301	1.365	76.2992	1.365	75.2383
1.366	77.4976	1.366	78.7837	1.366	78.2668	1.366	76.2879	1.366	75.2916
1.367	77.5782	1.367	78.8363	1.367	78.3124	1.367	76.2936	1.367	75.3549
1.368	77.6866	1.368	78.9036	1.368	78.3691	1.368	76.32	1.368	75.4304
1.369	77.8075	1.369	78.9753	1.369	78.4275	1.369	76.3561	1.369	75.5084
1.37	77.889	1.37	79.036	1.37	78.4746	1.37	76.3881	1.37	75.5759
1.371	77.9476	1.371	79.0847	1.371	78.5124	1.371	76.4177	1.371	75.6346
1.372	77.9907	1.372	79.1221	1.372	78.5433	1.372	76.447	1.372	75.6869
1.373	78.0227	1.373	79.1493	1.373	78.5681	1.373	76.4769	1.373	75.7341
1.374	78.0466	1.374	79.1675	1.374	78.5864	1.374	76.504	1.374	75.7768
1.375	78.0646	1.375	79.1778	1.375	78.5962	1.375	76.5193	1.375	75.8154
1.376	78.0784	1.376	79.181	1.376	78.5941	1.376	76.5189	1.376	75.85
1.377	78.0888	1.377	79.178	1.377	78.5833	1.377	76.5159	1.377	75.8809
1.378	78.0967	1.378	79.1694	1.378	78.5762	1.378	76.5194	1.378	75.908
1.379	78.1025	1.379	79.1558	1.379	78.5738	1.379	76.5277	1.379	75.9314
1.38	78.1065	1.38	79.1381	1.38	78.574	1.38	76.5392	1.38	75.9513
1.381	78.1092	1.381	79.1169	1.381	78.5757	1.381	76.5528	1.381	75.9676
1.382	78.1106	1.382	79.0934	1.382	78.5781	1.382	76.5678	1.382	75.9807
1.383	78.111	1.383	79.0685	1.383	78.5807	1.383	76.5834	1.383	75.9907
1.384	78.1106	1.384	79.0432	1.384	78.5831	1.384	76.5993	1.384	75.998
1.385	78.1097	1.385	79.0183	1.385	78.5853	1.385	76.6151	1.385	76.0028
1.386	78.1085	1.386	78.9943	1.386	78.5871	1.386	76.6305	1.386	76.0055
1.387	78.1071	1.387	78.9717	1.387	78.5883	1.387	76.645	1.387	76.0066
1.388	78.1059	1.388	78.9506	1.388	78.5888	1.388	76.6586	1.388	76.0065
1.389	78.1044	1.389	78.9311	1.389	78.5884	1.389	76.671	1.389	76.0054
1.39	78.1019	1.39	78.9132	1.39	78.5871	1.39	76.682	1.39	76.0036
1.391	78.0972	1.391	78.8966	1.391	78.5845	1.391	76.6916	1.391	76.0011
1.392	78.0895	1.392	78.8809	1.392	78.5805	1.392	76.6996	1.392	75.9979
1.393	78.0786	1.393	78.8656	1.393	78.5747	1.393	76.7058	1.393	75.9939
1.394	78.065	1.394	78.85	1.394	78.5669	1.394	76.7103	1.394	75.989
1.395	78.0493	1.395	78.8335	1.395	78.5565	1.395	76.7131	1.395	75.9831
1.396	78.0316	1.396	78.8153	1.396	78.5433	1.396	76.714	1.396	75.9759
1.397	78.0123	1.397	78.7952	1.397	78.5267	1.397	76.713	1.397	75.9675
1.398	77.9916	1.398	78.7728	1.398	78.5064	1.398	76.7102	1.398	75.9577
1.399	77.9694	1.399	78.7482	1.399	78.4819	1.399	76.7056	1.399	75.9463
1.4	77.9458	1.4	78.7212	1.4	78.4526	1.4	76.6991	1.4	75.9333
1.401	77.921	1.401	78.6921	1.401	78.4178	1.401	76.6908	1.401	75.9188
1.402	77.8948	1.402	78.6609	1.402	78.3769	1.402	76.6807	1.402	75.9028
1.403	77.8674	1.403	78.6279	1.403	78.3296	1.403	76.6688	1.403	75.8853
1.404	77.8386	1.404	78.5934	1.404	78.2793	1.404	76.6552	1.404	75.8665
1.405	77.8084	1.405	78.5576	1.405	78.2337	1.405	76.6396	1.405	75.8465
1.406	77.7768	1.406	78.521	1.406	78.1959	1.406	76.6222	1.406	75.8256
1.407	77.7434	1.407	78.4837	1.407	78.1658	1.407	76.6031	1.407	75.8043
1.408	77.7077	1.408	78.4464	1.408	78.1427	1.408	76.5827	1.408	75.7829
1.409	77.6691	1.409	78.4095	1.409	78.1261	1.409	76.5628	1.409	75.7622
1.41	77.6265	1.41	78.3737	1.41	78.1158	1.41	76.5469	1.41	75.7433
1.411	77.5806	1.411	78.3397	1.411	78.1117	1.411	76.5377	1.411	75.7271
1.412	77.5399	1.412	78.3082	1.412	78.114	1.412	76.5366	1.412	75.7149
1.413	77.5116	1.413	78.2802	1.413	78.123	1.413	76.5438	1.413	75.7076
1.414	77.4958	1.414	78.2565	1.414	78.1392	1.414	76.559	1.414	75.706
1.415	77.4915	1.415	78.2378	1.415	78.1628	1.415	76.5821	1.415	75.7105
1.416	77.4974	1.416	78.2246	1.416	78.1943	1.416	76.6122	1.416	75.7214
1.417	77.5121	1.417	78.2162	1.417	78.2331	1.417	76.6481	1.417	75.7379
1.418	77.5329	1.418	78.2106	1.418	78.2774	1.418	76.687	1.418	75.7578
1.419	77.5565	1.419	78.205	1.419	78.3243	1.419	76.7255	1.419	75.7781
1.42	77.5807	1.42	78.1975	1.42	78.3713	1.42	76.7614	1.42	75.7967
1.421	77.6046	1.421	78.1872	1.421	78.4155	1.421	76.7936	1.421	75.813
1.422	77.6279	1.422	78.1743	1.422	78.4546	1.422	76.822	1.422	75.8268
1.423	77.6505	1.423	78.1589	1.423	78.4873	1.423	76.8468	1.423	75.8381
1.424	77.672	1.424	78.1412	1.424	78.5133	1.424	76.8681	1.424	75.8469
1.425	77.6923	1.425	78.1214	1.425	78.5332	1.425	76.8861	1.425	75.853
1.426	77.7107	1.426	78.0998	1.426	78.5475	1.426	76.901	1.426	75.8562
1.427	77.7269	1.427	78.0764	1.427	78.5568	1.427	76.9128	1.427	75.8562
1.428	77.7406	1.428	78.0515	1.428	78.5615	1.428	76.9217	1.428	75.853
1.429	77.7517	1.429	78.0252	1.429	78.5621	1.429	76.9277	1.429	75.8461
1.43	77.7599	1.43	77.9977	1.43	78.559	1.43	76.9309	1.43	75.8357
1.431	77.7652	1.431	77.9691	1.431	78.5525	1.431	76.9313	1.431	75.8213
1.432	77.7677	1.432	77.9396	1.432	78.5429	1.432	76.9288	1.432	75.8031
1.433	77.7673	1.433	77.9092	1.433	78.5304	1.433	76.9236	1.433	75.7807
1.434	77.7639	1.434	77.8781	1.434	78.5153	1.434	76.9155	1.434	75.7541
1.435	77.7576	1.435	77.8462	1.435	78.4979	1.435	76.9047	1.435	75.7231
1.436	77.7481	1.436	77.8136	1.436	78.4783	1.436	76.891	1.436	75.6871
1.437	77.7355	1.437	77.7805	1.437	78.4567	1.437	76.8747	1.437	75.6458
1.438	77.7195	1.438	77.7467	1.438	78.4333	1.438	76.8558	1.438	75.5982
1.439	77.6998	1.439	77.7122	1.439	78.4083	1.439	76.8346	1.439	75.5428
1.44	77.6761	1.44	77.6771	1.44	78.3819	1.44	76.8114	1.44	75.4766
1.441	77.6478	1.441	77.6413	1.441	78.3542	1.441	76.7867	1.441	75.3901
1.442	77.614	1.442	77.6047	1.442	78.3255	1.442	76.7609	1.442	75.2961
1.443	77.5737	1.443	77.5672	1.443	78.296	1.443	76.7343	1.443	75.2271
1.444	77.5254	1.444	77.5288	1.444	78.2657	1.444	76.7074	1.444	75.1698
1.445	77.4686	1.445	77.4891	1.445	78.235	1.445	76.6805	1.445	75.12
1.446	77.4108	1.446	77.4482	1.446	78.2039	1.446	76.6536	1.446	75.0758
1.447	77.3605	1.447	77.4057	1.447	78.1727	1.447	76.6269	1.447	75.0363
1.448	77.3173	1.448	77.3616	1.448	78.1415	1.448	76.6004	1.448	75.0008
1.449	77.2795	1.449	77.3157	1.449	78.1104	1.449	76.5742	1.449	74.9689
1.45	77.2457	1.45	77.2676	1.45	78.0797	1.45	76.5484	1.45	74.9405
1.451	77.2147	1.451	77.2173	1.451	78.0492	1.451	76.5229	1.451	74.9157
1.452	77.1858	1.452	77.1645	1.452	78.0191	1.452	76.4979	1.452	74.8944
1.453	77.1583	1.453	77.1091	1.453	77.9895	1.453	76.4736	1.453	74.877
1.454	77.1318	1.454	77.0509	1.454	77.9601	1.454	76.45	1.454	74.8636
1.455	77.1058	1.455	76.9898	1.455	77.9307	1.455	76.4276	1.455	74.8543
1.456	77.0798	1.456	76.9257	1.456	77.9013	1.456	76.4069	1.456	74.8486
1.457	77.0535	1.457	76.8586	1.457	77.8713	1.457	76.3884	1.457	74.8443
1.458	77.0266	1.458	76.7883	1.458	77.8406	1.458	76.3729	1.458	74.8388
1.459	76.9988	1.459	76.7148	1.459	77.8088	1.459	76.361	1.459	74.8303
1.46	76.9698	1.46	76.6384	1.46	77.7759	1.46	76.3525	1.46	74.818
1.461	76.9394	1.461	76.5594	1.461	77.7417	1.461	76.3449	1.461	74.8023
1.462	76.9076	1.462	76.4783	1.462	77.7063	1.462	76.3351	1.462	74.7837
1.463	76.8742	1.463	76.3962	1.463	77.6698	1.463	76.3219	1.463	74.7626
1.464	76.8391	1.464	76.3148	1.464	77.6324	1.464	76.3058	1.464	74.7398
1.465	76.8024	1.465	76.2357	1.465	77.5944	1.465	76.2877	1.465	74.7155
1.466	76.7643	1.466	76.1603	1.466	77.5559	1.466	76.2683	1.466	74.6904
1.467	76.7249	1.467	76.0893	1.467	77.5173	1.467	76.2483	1.467	74.6648
1.468	76.6844	1.468	76.0231	1.468	77.4786	1.468	76.2282	1.468	74.6391
1.469	76.6432	1.469	75.9619	1.469	77.4403	1.469	76.2083	1.469	74.6137
1.47	76.6016	1.47	75.9058	1.47	77.4026	1.47	76.1887	1.47	74.5888
1.471	76.5601	1.471	75.8549	1.471	77.3659	1.471	76.1697	1.471	74.5647
1.472	76.5188	1.472	75.8091	1.472	77.3304	1.472	76.1512	1.472	74.5419
1.473	76.4781	1.473	75.7686	1.473	77.2967	1.473	76.1334	1.473	74.5204
1.474	76.4382	1.474	75.7336	1.474	77.2653	1.474	76.1162	1.474	74.5007
1.475	76.3991	1.475	75.7042	1.475	77.2368	1.475	76.0997	1.475	74.4831
1.476	76.361	1.476	75.6806	1.476	77.2121	1.476	76.0838	1.476	74.4678
1.477	76.3236	1.477	75.6626	1.477	77.192	1.477	76.0686	1.477	74.4552
1.478	76.2871	1.478	75.6496	1.478	77.1775	1.478	76.054	1.478	74.4458
1.479	76.2514	1.479	75.6395	1.479	77.1704	1.479	76.0401	1.479	74.4401
1.48	76.2162	1.48	75.6297	1.48	77.1726	1.48	76.0267	1.48	74.4385
1.481	76.1816	1.481	75.6184	1.481	77.1867	1.481	76.0139	1.481	74.4417
1.482	76.1474	1.482	75.6048	1.482	77.208	1.482	76.0016	1.482	74.4505
1.483	76.1136	1.483	75.5886	1.483	77.222	1.483	75.9898	1.483	74.4652
1.484	76.0801	1.484	75.57	1.484	77.228	1.484	75.9783	1.484	74.4851
1.485	76.0467	1.485	75.5491	1.485	77.2284	1.485	75.967	1.485	74.5066
1.486	76.0134	1.486	75.5262	1.486	77.2246	1.486	75.9556	1.486	74.5258
1.487	75.9801	1.487	75.5012	1.487	77.2174	1.487	75.9436	1.487	74.541
1.488	75.9469	1.488	75.4744	1.488	77.2075	1.488	75.9306	1.488	74.5521
1.489	75.9135	1.489	75.4457	1.489	77.1953	1.489	75.9159	1.489	74.5597
1.49	75.88	1.49	75.4152	1.49	77.1811	1.49	75.8989	1.49	74.5642
1.491	75.8464	1.491	75.3829	1.491	77.165	1.491	75.8789	1.491	74.5659
1.492	75.8126	1.492	75.3489	1.492	77.1472	1.492	75.8558	1.492	74.5651
1.493	75.7788	1.493	75.3131	1.493	77.1277	1.493	75.8295	1.493	74.562
1.494	75.7449	1.494	75.2755	1.494	77.1066	1.494	75.8007	1.494	74.5566
1.495	75.7113	1.495	75.2364	1.495	77.0838	1.495	75.7708	1.495	74.5488
1.496	75.6783	1.496	75.1959	1.496	77.0595	1.496	75.7407	1.496	74.5386
1.497	75.6461	1.497	75.1544	1.497	77.0334	1.497	75.7115	1.497	74.5255
1.498	75.6155	1.498	75.1125	1.498	77.0056	1.498	75.6835	1.498	74.5094
1.499	75.5872	1.499	75.0707	1.499	76.9758	1.499	75.6569	1.499	74.4908
1.5	75.5619	1.5	75.0297	1.5	76.9439	1.5	75.6315	1.5	74.4737
1.501	75.5403	1.501	74.99	1.501	76.9095	1.501	75.6073	1.501	74.4653
1.502	75.5225	1.502	74.9519	1.502	76.8722	1.502	75.584	1.502	74.4691
1.503	75.5085	1.503	74.9153	1.503	76.8313	1.503	75.5615	1.503	74.484
1.504	75.4973	1.504	74.8801	1.504	76.7856	1.504	75.5396	1.504	74.5054
1.505	75.4872	1.505	74.846	1.505	76.7337	1.505	75.5183	1.505	74.527
1.506	75.4767	1.506	74.8128	1.506	76.677	1.506	75.4973	1.506	74.5463
1.507	75.4648	1.507	74.7801	1.507	76.6281	1.507	75.4767	1.507	74.5629
1.508	75.451	1.508	74.7475	1.508	76.5928	1.508	75.4561	1.508	74.5772
1.509	75.4353	1.509	74.7148	1.509	76.5695	1.509	75.4357	1.509	74.5895
1.51	75.4175	1.51	74.6817	1.51	76.5557	1.51	75.4151	1.51	74.6
1.511	75.3979	1.511	74.6481	1.511	76.5473	1.511	75.3944	1.511	74.6089
1.512	75.3765	1.512	74.6137	1.512	76.5393	1.512	75.3732	1.512	74.6164
1.513	75.3534	1.513	74.5783	1.513	76.5291	1.513	75.3514	1.513	74.6226
1.514	75.3287	1.514	74.542	1.514	76.516	1.514	75.3286	1.514	74.6275
1.515	75.3027	1.515	74.5045	1.515	76.4999	1.515	75.3046	1.515	74.6313
1.516	75.2755	1.516	74.4659	1.516	76.4811	1.516	75.2789	1.516	74.6342
1.517	75.2471	1.517	74.4261	1.517	76.4598	1.517	75.2512	1.517	74.6362
1.518	75.2178	1.518	74.3852	1.518	76.4362	1.518	75.2215	1.518	74.6375
1.519	75.1877	1.519	74.3431	1.519	76.4102	1.519	75.1897	1.519	74.6381
1.52	75.1569	1.52	74.2998	1.52	76.3821	1.52	75.1562	1.52	74.6383
1.521	75.1257	1.521	74.2555	1.521	76.352	1.521	75.1217	1.521	74.6382
1.522	75.094	1.522	74.21	1.522	76.3197	1.522	75.0869	1.522	74.6378
1.523	75.0622	1.523	74.1635	1.523	76.2856	1.523	75.0528	1.523	74.6373
1.524	75.0302	1.524	74.116	1.524	76.2494	1.524	75.0199	1.524	74.6368
1.525	74.9981	1.525	74.0675	1.525	76.2113	1.525	74.9889	1.525	74.6364
1.526	74.9661	1.526	74.0181	1.526	76.1712	1.526	74.9601	1.526	74.6361
1.527	74.9341	1.527	73.9677	1.527	76.1292	1.527	74.9338	1.527	74.6358
1.528	74.9023	1.528	73.9165	1.528	76.0851	1.528	74.9103	1.528	74.6355
1.529	74.8704	1.529	73.8644	1.529	76.039	1.529	74.8896	1.529	74.6351
1.53	74.8386	1.53	73.8115	1.53	75.9906	1.53	74.872	1.53	74.6343
1.531	74.8066	1.531	73.7578	1.531	75.94	1.531	74.8577	1.531	74.633
1.532	74.7743	1.532	73.7034	1.532	75.8869	1.532	74.8469	1.532	74.631
1.533	74.7415	1.533	73.6481	1.533	75.8312	1.533	74.8399	1.533	74.6281
1.534	74.7081	1.534	73.5922	1.534	75.7728	1.534	74.8368	1.534	74.6241
1.535	74.6739	1.535	73.5355	1.535	75.712	1.535	74.8379	1.535	74.619
1.536	74.6387	1.536	73.4781	1.536	75.6495	1.536	74.8433	1.536	74.6127
1.537	74.6024	1.537	73.4202	1.537	75.5871	1.537	74.8528	1.537	74.6052
1.538	74.565	1.538	73.3616	1.538	75.5271	1.538	74.8657	1.538	74.5966
1.539	74.5264	1.539	73.3025	1.539	75.4707	1.539	74.8807	1.539	74.587
1.54	74.4867	1.54	73.2429	1.54	75.4183	1.54	74.8965	1.54	74.5764
1.541	74.4459	1.541	73.1829	1.541	75.3695	1.541	74.9118	1.541	74.5649
1.542	74.4041	1.542	73.1226	1.542	75.3234	1.542	74.9262	1.542	74.5526
1.543	74.3615	1.543	73.062	1.543	75.2793	1.543	74.9393	1.543	74.5396
1.544	74.3181	1.544	73.0013	1.544	75.2362	1.544	74.9512	1.544	74.5261
1.545	74.2742	1.545	72.9407	1.545	75.1936	1.545	74.9622	1.545	74.5121
1.546	74.2299	1.546	72.8801	1.546	75.1508	1.546	74.9724	1.546	74.4976
1.547	74.1854	1.547	72.8199	1.547	75.1074	1.547	74.9819	1.547	74.483
1.548	74.1408	1.548	72.7601	1.548	75.0631	1.548	74.991	1.548	74.4681
1.549	74.0962	1.549	72.7009	1.549	75.0178	1.549	74.9998	1.549	74.453
1.55	74.0517	1.55	72.6426	1.55	74.9713	1.55	75.0081	1.55	74.438
1.551	74.0075	1.551	72.5852	1.551	74.9235	1.551	75.0162	1.551	74.4231
1.552	73.9637	1.552	72.5291	1.552	74.8743	1.552	75.0238	1.552	74.4082
1.553	73.9203	1.553	72.4743	1.553	74.8236	1.553	75.0308	1.553	74.3936
1.554	73.8774	1.554	72.4213	1.554	74.7714	1.554	75.0371	1.554	74.3793
1.555	73.835	1.555	72.3701	1.555	74.7177	1.555	75.0424	1.555	74.3653
1.556	73.7932	1.556	72.321	1.556	74.6625	1.556	75.0467	1.556	74.3517
1.557	73.7521	1.557	72.2744	1.557	74.6058	1.557	75.0499	1.557	74.3384
1.558	73.7116	1.558	72.2305	1.558	74.5476	1.558	75.0518	1.558	74.3254
1.559	73.6718	1.559	72.1898	1.559	74.488	1.559	75.0527	1.559	74.3127
1.56	73.6327	1.56	72.1527	1.56	74.427	1.56	75.0524	1.56	74.3001
1.561	73.5943	1.561	72.12	1.561	74.365	1.561	75.0513	1.561	74.2876
1.562	73.5565	1.562	72.0925	1.562	74.3023	1.562	75.0493	1.562	74.2748
1.563	73.5193	1.563	72.0718	1.563	74.2393	1.563	75.0467	1.563	74.2615
1.564	73.4825	1.564	72.0604	1.564	74.1765	1.564	75.0435	1.564	74.2476
1.565	73.4462	1.565	72.0649	1.565	74.1146	1.565	75.0399	1.565	74.2327
1.566	73.4099	1.566	72.1071	1.566	74.0541	1.566	75.0359	1.566	74.2166
1.567	73.3734	1.567	72.1116	1.567	73.9954	1.567	75.0315	1.567	74.1991
1.568	73.3363	1.568	72.1021	1.568	73.9389	1.568	75.0269	1.568	74.1799
1.569	73.2977	1.569	72.0841	1.569	73.8848	1.569	75.0219	1.569	74.1589
1.57	73.2565	1.57	72.06	1.57	73.8333	1.57	75.0165	1.57	74.1359
1.571	73.2104	1.571	72.0311	1.571	73.7843	1.571	75.0108	1.571	74.1107
1.572	73.1578	1.572	71.9985	1.572	73.738	1.572	75.0048	1.572	74.0831
1.573	73.1137	1.573	71.9632	1.573	73.6945	1.573	74.9984	1.573	74.053
1.574	73.0873	1.574	71.9259	1.574	73.6538	1.574	74.9917	1.574	74.0201
1.575	73.0748	1.575	71.8875	1.575	73.6158	1.575	74.9848	1.575	73.9844
1.576	73.0711	1.576	71.8487	1.576	73.5801	1.576	74.9777	1.576	73.9456
1.577	73.0713	1.577	71.8099	1.577	73.5456	1.577	74.9707	1.577	73.9035
1.578	73.0722	1.578	71.7716	1.578	73.5108	1.578	74.9639	1.578	73.8578
1.579	73.0725	1.579	71.7339	1.579	73.474	1.579	74.9575	1.579	73.8084
1.58	73.0717	1.58	71.6972	1.58	73.4338	1.58	74.9518	1.58	73.7546
1.581	73.0697	1.581	71.6614	1.581	73.3897	1.581	74.947	1.581	73.696
1.582	73.0663	1.582	71.6266	1.582	73.3416	1.582	74.9433	1.582	73.6316
1.583	73.0614	1.583	71.5929	1.583	73.2895	1.583	74.941	1.583	73.5598
1.584	73.0549	1.584	71.5603	1.584	73.2336	1.584	74.9398	1.584	73.4782
1.585	73.0467	1.585	71.5288	1.585	73.1741	1.585	74.9392	1.585	73.3833
1.586	73.0366	1.586	71.4984	1.586	73.1111	1.586	74.9381	1.586	73.2903
1.587	73.0247	1.587	71.4691	1.587	73.0449	1.587	74.9351	1.587	73.2106
1.588	73.0108	1.588	71.4409	1.588	72.9755	1.588	74.9293	1.588	73.1402
1.589	72.995	1.589	71.4137	1.589	72.9032	1.589	74.9199	1.589	73.0764
1.59	72.9774	1.59	71.3875	1.59	72.828	1.59	74.9069	1.59	73.0177
1.591	72.9578	1.591	71.3622	1.591	72.7501	1.591	74.8904	1.591	72.9629
1.592	72.9365	1.592	71.3375	1.592	72.6696	1.592	74.8704	1.592	72.9116
1.593	72.9134	1.593	71.3131	1.593	72.5867	1.593	74.8474	1.593	72.863
1.594	72.8888	1.594	71.2888	1.594	72.5014	1.594	74.8214	1.594	72.817
1.595	72.8626	1.595	71.2643	1.595	72.4138	1.595	74.7929	1.595	72.7731
1.596	72.835	1.596	71.2391	1.596	72.3243	1.596	74.7619	1.596	72.7312
1.597	72.8061	1.597	71.2128	1.597	72.2328	1.597	74.7288	1.597	72.6911
1.598	72.7761	1.598	71.1853	1.598	72.1397	1.598	74.6936	1.598	72.6527
1.599	72.7451	1.599	71.1564	1.599	72.0455	1.599	74.6566	1.599	72.6159
1.6	72.7134	1.6	71.1257	1.6	71.9506	1.6	74.618	1.6	72.5805
1.601	72.6811	1.601	71.0933	1.601	71.8561	1.601	74.5778	1.601	72.5465
1.602	72.6485	1.602	71.0592	1.602	71.763	1.602	74.5362	1.602	72.5139
1.603	72.616	1.603	71.0233	1.603	71.6726	1.603	74.4934	1.603	72.4825
1.604	72.5838	1.604	70.9856	1.604	71.5858	1.604	74.4496	1.604	72.4524
1.605	72.5525	1.605	70.9463	1.605	71.5034	1.605	74.405	1.605	72.4236
1.606	72.5225	1.606	70.9054	1.606	71.4259	1.606	74.3599	1.606	72.3959
1.607	72.4945	1.607	70.863	1.607	71.3535	1.607	74.3145	1.607	72.3694
1.608	72.4694	1.608	70.8193	1.608	71.2866	1.608	74.2693	1.608	72.344
1.609	72.448	1.609	70.7743	1.609	71.2252	1.609	74.2245	1.609	72.3197
1.61	72.4305	1.61	70.7282	1.61	71.1698	1.61	74.1808	1.61	72.2963
1.611	72.4128	1.611	70.6812	1.611	71.1205	1.611	74.1385	1.611	72.2738
1.612	72.3864	1.612	70.6333	1.612	71.0776	1.612	74.0981	1.612	72.2521
1.613	72.346	1.613	70.5847	1.613	71.0415	1.613	74.0598	1.613	72.231
1.614	72.2849	1.614	70.5355	1.614	71.0121	1.614	74.024	1.614	72.2104
1.615	72.191	1.615	70.4857	1.615	70.9878	1.615	73.9909	1.615	72.1899
1.616	72.1322	1.616	70.4356	1.616	70.9655	1.616	73.9605	1.616	72.1694
1.617	72.0853	1.617	70.3849	1.617	70.942	1.617	73.9329	1.617	72.1486
1.618	72.0451	1.618	70.3338	1.618	70.9156	1.618	73.9081	1.618	72.1272
1.619	72.0096	1.619	70.2822	1.619	70.8857	1.619	73.886	1.619	72.1048
1.62	71.9775	1.62	70.23	1.62	70.8524	1.62	73.8665	1.62	72.0813
1.621	71.9481	1.621	70.1771	1.621	70.8157	1.621	73.8495	1.621	72.0562
1.622	71.9208	1.622	70.1233	1.622	70.7754	1.622	73.8346	1.622	72.0294
1.623	71.895	1.623	70.0685	1.623	70.7315	1.623	73.8216	1.623	72.0006
1.624	71.8705	1.624	70.0128	1.624	70.6838	1.624	73.8101	1.624	71.9696
1.625	71.847	1.625	69.9561	1.625	70.6317	1.625	73.7995	1.625	71.9361
1.626	71.8242	1.626	69.8992	1.626	70.5749	1.626	73.7893	1.626	71.9
1.627	71.802	1.627	69.8433	1.627	70.5127	1.627	73.779	1.627	71.861
1.628	71.7803	1.628	69.7902	1.628	70.444	1.628	73.768	1.628	71.8187
1.629	71.759	1.629	69.7411	1.629	70.3671	1.629	73.7559	1.629	71.7729
1.63	71.738	1.63	69.696	1.63	70.2797	1.63	73.7425	1.63	71.7228
1.631	71.7173	1.631	69.6539	1.631	70.1796	1.631	73.7276	1.631	71.6676
1.632	71.6968	1.632	69.6137	1.632	70.0823	1.632	73.7111	1.632	71.6073
1.633	71.6767	1.633	69.5742	1.633	69.9955	1.633	73.6932	1.633	71.5486
1.634	71.6569	1.634	69.5349	1.634	69.9159	1.634	73.674	1.634	71.5011
1.635	71.6373	1.635	69.4955	1.635	69.8411	1.635	73.6536	1.635	71.4676
1.636	71.6179	1.636	69.4557	1.636	69.7695	1.636	73.6323	1.636	71.4491
1.637	71.5987	1.637	69.4155	1.637	69.7001	1.637	73.6103	1.637	71.4502
1.638	71.5795	1.638	69.3749	1.638	69.632	1.638	73.588	1.638	71.4705
1.639	71.5601	1.639	69.3339	1.639	69.5646	1.639	73.5657	1.639	71.4754
1.64	71.5402	1.64	69.2926	1.64	69.4976	1.64	73.5436	1.64	71.471
1.641	71.5193	1.641	69.251	1.641	69.4306	1.641	73.522	1.641	71.4612
1.642	71.497	1.642	69.2092	1.642	69.3633	1.642	73.5008	1.642	71.4478
1.643	71.4728	1.643	69.1673	1.643	69.2954	1.643	73.4797	1.643	71.4318
1.644	71.4464	1.644	69.1253	1.644	69.2267	1.644	73.4576	1.644	71.4138
1.645	71.4177	1.645	69.0834	1.645	69.157	1.645	73.4336	1.645	71.3941
1.646	71.3866	1.646	69.0417	1.646	69.0862	1.646	73.4068	1.646	71.3731
1.647	71.3536	1.647	69.0002	1.647	69.0141	1.647	73.3769	1.647	71.3509
1.648	71.3188	1.648	68.9592	1.648	68.9406	1.648	73.344	1.648	71.3277
1.649	71.2829	1.649	68.9188	1.649	68.8654	1.649	73.3081	1.649	71.3037
1.65	71.2462	1.65	68.8793	1.65	68.7883	1.65	73.2697	1.65	71.279
1.651	71.2091	1.651	68.841	1.651	68.7093	1.651	73.2289	1.651	71.2536
1.652	71.1719	1.652	68.8041	1.652	68.6281	1.652	73.186	1.652	71.2279
1.653	71.1348	1.653	68.7693	1.653	68.5443	1.653	73.1412	1.653	71.2017
1.654	71.0979	1.654	68.7373	1.654	68.4576	1.654	73.0947	1.654	71.1753
1.655	71.0612	1.655	68.7094	1.655	68.3677	1.655	73.0467	1.655	71.1487
1.656	71.0247	1.656	68.6878	1.656	68.2742	1.656	72.9974	1.656	71.1222
1.657	70.9885	1.657	68.677	1.657	68.1771	1.657	72.9469	1.657	71.0959
1.658	70.9525	1.658	68.6794	1.658	68.0777	1.658	72.8956	1.658	71.0699
1.659	70.9166	1.659	68.6659	1.659	67.9796	1.659	72.8435	1.659	71.0446
1.66	70.8808	1.66	68.6399	1.66	67.8865	1.66	72.791	1.66	71.02
1.661	70.8451	1.661	68.6076	1.661	67.8	1.661	72.7384	1.661	70.9967
1.662	70.8094	1.662	68.5729	1.662	67.72	1.662	72.686	1.662	70.9749
1.663	70.7737	1.663	68.5378	1.663	67.6462	1.663	72.6341	1.663	70.955
1.664	70.7379	1.664	68.5036	1.664	67.5781	1.664	72.583	1.664	70.9376
1.665	70.702	1.665	68.4707	1.665	67.5155	1.665	72.5329	1.665	70.9233
1.666	70.6657	1.666	68.4394	1.666	67.4582	1.666	72.4841	1.666	70.9124
1.667	70.6292	1.667	68.4097	1.667	67.4059	1.667	72.4368	1.667	70.905
1.668	70.5922	1.668	68.3819	1.668	67.3582	1.668	72.3911	1.668	70.9002
1.669	70.5545	1.669	68.3561	1.669	67.3145	1.669	72.3473	1.669	70.896
1.67	70.516	1.67	68.3324	1.67	67.2737	1.67	72.3053	1.67	70.8903
1.671	70.4763	1.671	68.311	1.671	67.2346	1.671	72.2653	1.671	70.8818
1.672	70.435	1.672	68.2923	1.672	67.196	1.672	72.2274	1.672	70.8706
1.673	70.3916	1.673	68.2767	1.673	67.1572	1.673	72.1917	1.673	70.8567
1.674	70.345	1.674	68.2648	1.674	67.118	1.674	72.1582	1.674	70.8405
1.675	70.2938	1.675	68.2572	1.675	67.0786	1.675	72.127	1.675	70.8224
1.676	70.2354	1.676	68.2548	1.676	67.0393	1.676	72.0982	1.676	70.8025
1.677	70.1629	1.677	68.2575	1.677	67.0007	1.677	72.072	1.677	70.781
1.678	70.0668	1.678	68.2625	1.678	66.9633	1.678	72.0483	1.678	70.758
1.679	70.0036	1.679	68.2645	1.679	66.9279	1.679	72.0273	1.679	70.7334
1.68	69.955	1.68	68.2614	1.68	66.895	1.68	72.0091	1.68	70.7074
1.681	69.9157	1.681	68.2537	1.681	66.8649	1.681	71.9935	1.681	70.6796
1.682	69.8829	1.682	68.2425	1.682	66.8382	1.682	71.9806	1.682	70.6502
1.683	69.8551	1.683	68.2289	1.683	66.8149	1.683	71.9698	1.683	70.6189
1.684	69.8313	1.684	68.2139	1.684	66.7953	1.684	71.9607	1.684	70.5857
1.685	69.8107	1.685	68.1981	1.685	66.7794	1.685	71.9521	1.685	70.5504
1.686	69.7926	1.686	68.182	1.686	66.7673	1.686	71.9433	1.686	70.5133
1.687	69.7766	1.687	68.1659	1.687	66.7589	1.687	71.9331	1.687	70.4745
1.688	69.7622	1.688	68.1499	1.688	66.7541	1.688	71.9211	1.688	70.4344
1.689	69.7489	1.689	68.1341	1.689	66.7529	1.689	71.907	1.689	70.3935
1.69	69.7362	1.69	68.1185	1.69	66.7551	1.69	71.8908	1.69	70.3524
1.691	69.7236	1.691	68.1032	1.691	66.7606	1.691	71.8724	1.691	70.3113
1.692	69.7107	1.692	68.0881	1.692	66.7691	1.692	71.8521	1.692	70.2708
1.693	69.6968	1.693	68.0731	1.693	66.7806	1.693	71.8301	1.693	70.2308
1.694	69.6814	1.694	68.0582	1.694	66.7946	1.694	71.8068	1.694	70.1914
1.695	69.6642	1.695	68.0432	1.695	66.8109	1.695	71.7824	1.695	70.1526
1.696	69.6446	1.696	68.0281	1.696	66.8291	1.696	71.7571	1.696	70.1144
1.697	69.6224	1.697	68.0128	1.697	66.8488	1.697	71.7313	1.697	70.0766
1.698	69.5972	1.698	67.997	1.698	66.8695	1.698	71.7051	1.698	70.0392
1.699	69.5688	1.699	67.9806	1.699	66.8908	1.699	71.6787	1.699	70.002
1.7	69.537	1.7	67.9633	1.7	66.912	1.7	71.6521	1.7	69.965
1.701	69.5015	1.701	67.9446	1.701	66.9327	1.701	71.6253	1.701	69.9283
1.702	69.4621	1.702	67.9241	1.702	66.9523	1.702	71.5986	1.702	69.8916
1.703	69.4186	1.703	67.9009	1.703	66.9705	1.703	71.5717	1.703	69.8552
1.704	69.3707	1.704	67.8735	1.704	66.987	1.704	71.5447	1.704	69.8189
1.705	69.318	1.705	67.8393	1.705	67.0014	1.705	71.5177	1.705	69.7828
1.706	69.2601	1.706	67.7909	1.706	67.0138	1.706	71.4905	1.706	69.7471
1.707	69.1961	1.707	67.7036	1.707	67.024	1.707	71.4633	1.707	69.7117
1.708	69.1248	1.708	67.6657	1.708	67.032	1.708	71.4359	1.708	69.677
1.709	69.044	1.709	67.643	1.709	67.0378	1.709	71.4085	1.709	69.643
1.71	68.948	1.71	67.6295	1.71	67.0416	1.71	71.381	1.71	69.6099
1.711	68.8248	1.711	67.6224	1.711	67.0434	1.711	71.3536	1.711	69.5779
1.712	68.7295	1.712	67.6201	1.712	67.0434	1.712	71.3262	1.712	69.5473
1.713	68.6482	1.713	67.6214	1.713	67.0417	1.713	71.2989	1.713	69.5183
1.714	68.5751	1.714	67.6257	1.714	67.0385	1.714	71.2718	1.714	69.491
1.715	68.5078	1.715	67.6323	1.715	67.0339	1.715	71.245	1.715	69.4654
1.716	68.445	1.716	67.6409	1.716	67.0281	1.716	71.2184	1.716	69.4414
1.717	68.3861	1.717	67.6512	1.717	67.0213	1.717	71.1921	1.717	69.4185
1.718	68.3307	1.718	67.6631	1.718	67.0137	1.718	71.1663	1.718	69.3962
1.719	68.2788	1.719	67.6764	1.719	67.0055	1.719	71.1408	1.719	69.3738
1.72	68.2306	1.72	67.691	1.72	66.9968	1.72	71.1156	1.72	69.3506
1.721	68.1859	1.721	67.7067	1.721	66.9879	1.721	71.0908	1.721	69.3262
1.722	68.1448	1.722	67.7234	1.722	66.979	1.722	71.0664	1.722	69.3004
1.723	68.1068	1.723	67.7412	1.723	66.9703	1.723	71.0422	1.723	69.2731
1.724	68.0718	1.724	67.7599	1.724	66.9621	1.724	71.0182	1.724	69.2443
1.725	68.0393	1.725	67.7794	1.725	66.9548	1.725	70.9943	1.725	69.2143
1.726	68.0091	1.726	67.7998	1.726	66.9488	1.726	70.9705	1.726	69.1831
1.727	67.9809	1.727	67.821	1.727	66.9448	1.727	70.9467	1.727	69.1509
1.728	67.9545	1.728	67.8431	1.728	66.9433	1.728	70.9226	1.728	69.1178
1.729	67.9296	1.729	67.8661	1.729	66.9455	1.729	70.8983	1.729	69.084
1.73	67.9062	1.73	67.8901	1.73	66.9525	1.73	70.8736	1.73	69.0496
1.731	67.8839	1.731	67.9152	1.731	66.9661	1.731	70.8482	1.731	69.0147
1.732	67.8627	1.732	67.9418	1.732	66.9871	1.732	70.8221	1.732	68.9794
1.733	67.8425	1.733	67.9701	1.733	67.0104	1.733	70.7949	1.733	68.9438
1.734	67.823	1.734	68.0007	1.734	67.0278	1.734	70.7664	1.734	68.908
1.735	67.8042	1.735	68.0348	1.735	67.0379	1.735	70.7362	1.735	68.8719
1.736	67.7859	1.736	68.0739	1.736	67.0421	1.736	70.7041	1.736	68.8355
1.737	67.7682	1.737	68.122	1.737	67.0414	1.737	70.6696	1.737	68.7986
1.738	67.7508	1.738	68.1939	1.738	67.0367	1.738	70.6324	1.738	68.7611
1.739	67.7337	1.739	68.2559	1.739	67.0286	1.739	70.5921	1.739	68.7227
1.74	67.7169	1.74	68.2924	1.74	67.0174	1.74	70.549	1.74	68.6827
1.741	67.7002	1.741	68.3133	1.741	67.0035	1.741	70.5044	1.741	68.6407
1.742	67.6837	1.742	68.3208	1.742	66.9871	1.742	70.4605	1.742	68.5959
1.743	67.6673	1.743	68.3141	1.743	66.9683	1.743	70.4195	1.743	68.5473
1.744	67.651	1.744	68.29	1.744	66.9474	1.744	70.3823	1.744	68.4939
1.745	67.6347	1.745	68.2497	1.745	66.9246	1.745	70.3489	1.745	68.4347
1.746	67.6184	1.746	68.2213	1.746	66.9002	1.746	70.3191	1.746	68.3686
1.747	67.6022	1.747	68.2017	1.747	66.8744	1.747	70.2924	1.747	68.2955
1.748	67.586	1.748	68.187	1.748	66.8475	1.748	70.2685	1.748	68.2189
1.749	67.5699	1.749	68.1752	1.749	66.8202	1.749	70.2469	1.749	68.1454
1.75	67.5537	1.75	68.165	1.75	66.7927	1.75	70.2274	1.75	68.0773
1.751	67.5375	1.751	68.1557	1.751	66.7654	1.751	70.2095	1.751	68.0139
1.752	67.5211	1.752	68.1469	1.752	66.7388	1.752	70.1931	1.752	67.9545
1.753	67.5043	1.753	68.138	1.753	66.7131	1.753	70.1778	1.753	67.8981
1.754	67.4866	1.754	68.1289	1.754	66.6886	1.754	70.1631	1.754	67.8442
1.755	67.4672	1.755	68.1193	1.755	66.6653	1.755	70.1487	1.755	67.7924
1.756	67.4445	1.756	68.109	1.756	66.6433	1.756	70.1341	1.756	67.7424
1.757	67.4156	1.757	68.098	1.757	66.6229	1.757	70.1187	1.757	67.694
1.758	67.378	1.758	68.0862	1.758	66.6039	1.758	70.1021	1.758	67.6469
1.759	67.3406	1.759	68.0733	1.759	66.5864	1.759	70.084	1.759	67.6012
1.76	67.3125	1.76	68.0595	1.76	66.5705	1.76	70.064	1.76	67.5567
1.761	67.2914	1.761	68.0446	1.761	66.5562	1.761	70.0419	1.761	67.5134
1.762	67.2747	1.762	68.0287	1.762	66.5435	1.762	70.0175	1.762	67.4713
1.763	67.261	1.763	68.0116	1.763	66.5325	1.763	69.9907	1.763	67.4305
1.764	67.2493	1.764	67.9934	1.764	66.5233	1.764	69.9616	1.764	67.3911
1.765	67.2389	1.765	67.9741	1.765	66.5159	1.765	69.9302	1.765	67.3531
1.766	67.2292	1.766	67.9536	1.766	66.5106	1.766	69.8966	1.766	67.3166
1.767	67.2198	1.767	67.932	1.767	66.5075	1.767	69.8609	1.767	67.2819
1.768	67.2105	1.768	67.9092	1.768	66.507	1.768	69.8233	1.768	67.249
1.769	67.2008	1.769	67.8852	1.769	66.5096	1.769	69.784	1.769	67.2184
1.77	67.1905	1.77	67.86	1.77	66.5161	1.77	69.7431	1.77	67.1901
1.771	67.1793	1.771	67.8335	1.771	66.5282	1.771	69.701	1.771	67.1644
1.772	67.1671	1.772	67.8055	1.772	66.5476	1.772	69.6578	1.772	67.1414
1.773	67.1534	1.773	67.776	1.773	66.5635	1.773	69.6138	1.773	67.1206
1.774	67.1383	1.774	67.7448	1.774	66.5582	1.774	69.5691	1.774	67.1006
1.775	67.1214	1.775	67.7117	1.775	66.5266	1.775	69.524	1.775	67.0792
1.776	67.1026	1.776	67.6761	1.776	66.5005	1.776	69.4786	1.776	67.055
1.777	67.0816	1.777	67.6377	1.777	66.4849	1.777	69.4329	1.777	67.0279
1.778	67.0584	1.778	67.5956	1.778	66.4748	1.778	69.3872	1.778	66.9987
1.779	67.0326	1.779	67.549	1.779	66.468	1.779	69.3414	1.779	66.9685
1.78	67.004	1.78	67.4962	1.78	66.4631	1.78	69.2956	1.78	66.9382
1.781	66.9723	1.781	67.4352	1.781	66.4594	1.781	69.2499	1.781	66.9081
1.782	66.937	1.782	67.3661	1.782	66.4564	1.782	69.2041	1.782	66.8784
1.783	66.8976	1.783	67.3008	1.783	66.4537	1.783	69.1585	1.783	66.8491
1.784	66.8532	1.784	67.2456	1.784	66.4507	1.784	69.1128	1.784	66.82
1.785	66.8023	1.785	67.1985	1.785	66.4474	1.785	69.0672	1.785	66.7908
1.786	66.7423	1.786	67.1575	1.786	66.4433	1.786	69.0216	1.786	66.7613
1.787	66.6666	1.787	67.1213	1.787	66.4381	1.787	68.976	1.787	66.7312
1.788	66.579	1.788	67.0889	1.788	66.4315	1.788	68.9305	1.788	66.7001
1.789	66.5148	1.789	67.0599	1.789	66.4232	1.789	68.8849	1.789	66.6675
1.79	66.4633	1.79	67.0336	1.79	66.4128	1.79	68.8394	1.79	66.6332
1.791	66.4201	1.791	67.0098	1.791	66.3998	1.791	68.7939	1.791	66.5965
1.792	66.3832	1.792	66.9882	1.792	66.3837	1.792	68.7483	1.792	66.5567
1.793	66.3514	1.793	66.9685	1.793	66.3642	1.793	68.7028	1.793	66.5133
1.794	66.3239	1.794	66.9508	1.794	66.3416	1.794	68.6572	1.794	66.4656
1.795	66.3002	1.795	66.9347	1.795	66.3186	1.795	68.6116	1.795	66.4152
1.796	66.28	1.796	66.9202	1.796	66.2992	1.796	68.566	1.796	66.3676
1.797	66.263	1.797	66.9071	1.797	66.2859	1.797	68.5203	1.797	66.3276
1.798	66.2491	1.798	66.8954	1.798	66.2791	1.798	68.4746	1.798	66.2963
1.799	66.2382	1.799	66.8848	1.799	66.2783	1.799	68.4287	1.799	66.2733
1.8	66.2302	1.8	66.8753	1.8	66.2831	1.8	68.3826	1.8	66.2582
1.801	66.2253	1.801	66.8666	1.801	66.2929	1.801	68.3363	1.801	66.2511
1.802	66.2233	1.802	66.8584	1.802	66.3072	1.802	68.2896	1.802	66.2528
1.803	66.2245	1.803	66.8505	1.803	66.3259	1.803	68.2424	1.803	66.265
1.804	66.2288	1.804	66.8427	1.804	66.3485	1.804	68.1947	1.804	66.2922
1.805	66.2364	1.805	66.8345	1.805	66.3747	1.805	68.1463	1.805	66.3567
1.806	66.2474	1.806	66.8256	1.806	66.4041	1.806	68.0972	1.806	66.3997
1.807	66.2618	1.807	66.8157	1.807	66.4362	1.807	68.0474	1.807	66.426
1.808	66.2796	1.808	66.8045	1.808	66.4704	1.808	67.9972	1.808	66.4436
1.809	66.3006	1.809	66.7919	1.809	66.506	1.809	67.9467	1.809	66.4554
1.81	66.3243	1.81	66.7775	1.81	66.5422	1.81	67.8965	1.81	66.4626
1.811	66.35	1.811	66.7613	1.811	66.5784	1.811	67.8473	1.811	66.4661
1.812	66.3768	1.812	66.7431	1.812	66.614	1.812	67.7999	1.812	66.4663
1.813	66.404	1.813	66.7228	1.813	66.6487	1.813	67.7545	1.813	66.4635
1.814	66.4308	1.814	66.7003	1.814	66.6822	1.814	67.7116	1.814	66.4578
1.815	66.457	1.815	66.6756	1.815	66.7144	1.815	67.671	1.815	66.4494
1.816	66.4822	1.816	66.6486	1.816	66.7451	1.816	67.6326	1.816	66.4384
1.817	66.5062	1.817	66.6193	1.817	66.7743	1.817	67.5962	1.817	66.4247
1.818	66.5288	1.818	66.5878	1.818	66.8021	1.818	67.5615	1.818	66.4084
1.819	66.5497	1.819	66.5541	1.819	66.8284	1.819	67.528	1.819	66.3894
1.82	66.5686	1.82	66.5186	1.82	66.8532	1.82	67.4956	1.82	66.3677
1.821	66.5851	1.821	66.4816	1.821	66.8766	1.821	67.4638	1.821	66.3431
1.822	66.5988	1.822	66.4437	1.822	66.8988	1.822	67.4323	1.822	66.3158
1.823	66.6096	1.823	66.4056	1.823	66.9198	1.823	67.401	1.823	66.2854
1.824	66.6174	1.824	66.3679	1.824	66.9399	1.824	67.3695	1.824	66.2522
1.825	66.6222	1.825	66.3315	1.825	66.9592	1.825	67.3375	1.825	66.2159
1.826	66.6241	1.826	66.2968	1.826	66.9782	1.826	67.305	1.826	66.177
1.827	66.6233	1.827	66.2641	1.827	66.9972	1.827	67.2716	1.827	66.1358
1.828	66.6201	1.828	66.2338	1.828	67.0169	1.828	67.2373	1.828	66.0932
1.829	66.6148	1.829	66.2059	1.829	67.0378	1.829	67.2018	1.829	66.0502
1.83	66.6077	1.83	66.1805	1.83	67.0606	1.83	67.1651	1.83	66.0078
1.831	66.599	1.831	66.1577	1.831	67.0862	1.831	67.1269	1.831	65.9668
1.832	66.589	1.832	66.1374	1.832	67.1154	1.832	67.0873	1.832	65.9275
1.833	66.578	1.833	66.1198	1.833	67.149	1.833	67.0461	1.833	65.8901
1.834	66.5661	1.834	66.1048	1.834	67.1878	1.834	67.0034	1.834	65.8543
1.835	66.5536	1.835	66.0926	1.835	67.2322	1.835	66.9593	1.835	65.8201
1.836	66.5406	1.836	66.0829	1.836	67.2802	1.836	66.9142	1.836	65.787
1.837	66.5275	1.837	66.076	1.837	67.3274	1.837	66.8687	1.837	65.7548
1.838	66.5143	1.838	66.0715	1.838	67.37	1.838	66.8234	1.838	65.7232
1.839	66.5013	1.839	66.0696	1.839	67.4072	1.839	66.7794	1.839	65.6917
1.84	66.4888	1.84	66.07	1.84	67.4392	1.84	66.7372	1.84	65.6602
1.841	66.477	1.841	66.0729	1.841	67.4663	1.841	66.6976	1.841	65.6282
1.842	66.4662	1.842	66.0781	1.842	67.4887	1.842	66.6607	1.842	65.5953
1.843	66.4568	1.843	66.0857	1.843	67.5063	1.843	66.6267	1.843	65.5614
1.844	66.449	1.844	66.096	1.844	67.5192	1.844	66.5957	1.844	65.5261
1.845	66.4431	1.845	66.1088	1.845	67.5267	1.845	66.5677	1.845	65.4892
1.846	66.4392	1.846	66.1243	1.846	67.5283	1.846	66.5425	1.846	65.4508
1.847	66.4374	1.847	66.1425	1.847	67.5229	1.847	66.5202	1.847	65.411
1.848	66.4376	1.848	66.1633	1.848	67.5091	1.848	66.5005	1.848	65.3704
1.849	66.4396	1.849	66.1868	1.849	67.4895	1.849	66.4835	1.849	65.3299
1.85	66.4432	1.85	66.2125	1.85	67.4744	1.85	66.4689	1.85	65.2908
1.851	66.448	1.851	66.2402	1.851	67.4677	1.851	66.4567	1.851	65.2539
1.852	66.4538	1.852	66.2694	1.852	67.4682	1.852	66.4466	1.852	65.2199
1.853	66.4603	1.853	66.2995	1.853	67.4744	1.853	66.4384	1.853	65.189
1.854	66.4674	1.854	66.33	1.854	67.4852	1.854	66.4316	1.854	65.1612
1.855	66.475	1.855	66.3605	1.855	67.4999	1.855	66.4258	1.855	65.1365
1.856	66.483	1.856	66.3907	1.856	67.5179	1.856	66.4202	1.856	65.1145
1.857	66.4914	1.857	66.4203	1.857	67.5388	1.857	66.414	1.857	65.0951
1.858	66.5003	1.858	66.4493	1.858	67.5621	1.858	66.4059	1.858	65.0782
1.859	66.5095	1.859	66.4775	1.859	67.5876	1.859	66.3947	1.859	65.0633
1.86	66.5191	1.86	66.505	1.86	67.6151	1.86	66.3784	1.86	65.0504
1.861	66.5289	1.861	66.5317	1.861	67.6442	1.861	66.3538	1.861	65.0392
1.862	66.539	1.862	66.5576	1.862	67.6748	1.862	66.3153	1.862	65.0296
1.863	66.5491	1.863	66.5826	1.863	67.7065	1.863	66.2742	1.863	65.0217
1.864	66.559	1.864	66.6066	1.864	67.739	1.864	66.2505	1.864	65.0169
1.865	66.5686	1.865	66.6297	1.865	67.7722	1.865	66.2379	1.865	65.0185
1.866	66.5775	1.866	66.6517	1.866	67.8056	1.866	66.2327	1.866	65.0309
1.867	66.5854	1.867	66.6725	1.867	67.8391	1.867	66.2329	1.867	65.0583
1.868	66.5921	1.868	66.6919	1.868	67.8723	1.868	66.2372	1.868	65.1042
1.869	66.597	1.869	66.71	1.869	67.905	1.869	66.2446	1.869	65.1572
1.87	66.6	1.87	66.7265	1.87	67.937	1.87	66.2546	1.87	65.203
1.871	66.6007	1.871	66.7414	1.871	67.9681	1.871	66.2666	1.871	65.2435
1.872	66.5988	1.872	66.7546	1.872	67.998	1.872	66.2803	1.872	65.2808
1.873	66.5942	1.873	66.7657	1.873	68.0268	1.873	66.2955	1.873	65.3157
1.874	66.5866	1.874	66.7743	1.874	68.0541	1.874	66.3121	1.874	65.349
1.875	66.5758	1.875	66.7795	1.875	68.0799	1.875	66.3299	1.875	65.381
1.876	66.5619	1.876	66.7798	1.876	68.104	1.876	66.349	1.876	65.412
1.877	66.5448	1.877	66.7727	1.877	68.1263	1.877	66.3693	1.877	65.4419
1.878	66.5246	1.878	66.7548	1.878	68.1465	1.878	66.3908	1.878	65.4711
1.879	66.5017	1.879	66.7218	1.879	68.1646	1.879	66.4133	1.879	65.4994
1.88	66.4763	1.88	66.685	1.88	68.1804	1.88	66.4366	1.88	65.527
1.881	66.4493	1.881	66.6582	1.881	68.1941	1.881	66.4601	1.881	65.554
1.882	66.4215	1.882	66.6378	1.882	68.2064	1.882	66.4829	1.882	65.5801
1.883	66.3937	1.883	66.6211	1.883	68.2182	1.883	66.5039	1.883	65.6056
1.884	66.3667	1.884	66.6065	1.884	68.2309	1.884	66.5223	1.884	65.6303
1.885	66.3408	1.885	66.5931	1.885	68.2451	1.885	66.5371	1.885	65.6542
1.886	66.3163	1.886	66.5803	1.886	68.2609	1.886	66.5482	1.886	65.6772
1.887	66.2933	1.887	66.5677	1.887	68.2782	1.887	66.5552	1.887	65.6992
1.888	66.2717	1.888	66.555	1.888	68.2969	1.888	66.5581	1.888	65.7201
1.889	66.2514	1.889	66.5419	1.889	68.3166	1.889	66.5571	1.889	65.7398
1.89	66.2321	1.89	66.5285	1.89	68.3372	1.89	66.5521	1.89	65.7579
1.891	66.2136	1.891	66.5144	1.891	68.3584	1.891	66.5434	1.891	65.7745
1.892	66.1957	1.892	66.4996	1.892	68.3802	1.892	66.5312	1.892	65.7891
1.893	66.1781	1.893	66.4841	1.893	68.4024	1.893	66.5157	1.893	65.8015
1.894	66.1607	1.894	66.4676	1.894	68.4251	1.894	66.4972	1.894	65.8113
1.895	66.1431	1.895	66.4502	1.895	68.4482	1.895	66.4762	1.895	65.8182
1.896	66.1253	1.896	66.4316	1.896	68.4717	1.896	66.4531	1.896	65.8216
1.897	66.1071	1.897	66.4118	1.897	68.4957	1.897	66.4284	1.897	65.8211
1.898	66.0885	1.898	66.3906	1.898	68.5202	1.898	66.4029	1.898	65.8165
1.899	66.0695	1.899	66.3677	1.899	68.5453	1.899	66.377	1.899	65.8083
1.9	66.0501	1.9	66.3427	1.9	68.5712	1.9	66.3514	1.9	65.7987
1.901	66.0306	1.901	66.3152	1.901	68.598	1.901	66.3264	1.901	65.7913
1.902	66.011	1.902	66.2844	1.902	68.6258	1.902	66.3023	1.902	65.7881
1.903	65.9916	1.903	66.2497	1.903	68.6549	1.903	66.2794	1.903	65.7896
1.904	65.9728	1.904	66.2114	1.904	68.6854	1.904	66.2579	1.904	65.7955
1.905	65.9548	1.905	66.1746	1.905	68.7177	1.905	66.238	1.905	65.8052
1.906	65.9381	1.906	66.1459	1.906	68.752	1.906	66.2196	1.906	65.8183
1.907	65.9229	1.907	66.1269	1.907	68.7888	1.907	66.203	1.907	65.8345
1.908	65.9097	1.908	66.1166	1.908	68.8285	1.908	66.1881	1.908	65.8533
1.909	65.8988	1.909	66.1141	1.909	68.8719	1.909	66.1751	1.909	65.8744
1.91	65.8906	1.91	66.1185	1.91	68.92	1.91	66.1639	1.91	65.8977
1.911	65.8852	1.911	66.129	1.911	68.9742	1.911	66.1546	1.911	65.9229
1.912	65.8832	1.912	66.145	1.912	69.0374	1.912	66.147	1.912	65.9498
1.913	65.8848	1.913	66.1658	1.913	69.1164	1.913	66.1412	1.913	65.9782
1.914	65.8906	1.914	66.1906	1.914	69.2241	1.914	66.1369	1.914	66.0079
1.915	65.901	1.915	66.2187	1.915	69.2987	1.915	66.1341	1.915	66.0386
1.916	65.9172	1.916	66.2494	1.916	69.3594	1.916	66.1325	1.916	66.0703
1.917	65.941	1.917	66.2821	1.917	69.4112	1.917	66.1316	1.917	66.1029
1.918	65.9761	1.918	66.3162	1.918	69.4561	1.918	66.1312	1.918	66.1361
1.919	66.0342	1.919	66.3511	1.919	69.4955	1.919	66.1305	1.919	66.17
1.92	66.0909	1.92	66.3863	1.92	69.53	1.92	66.129	1.92	66.2047
1.921	66.1264	1.921	66.4216	1.921	69.5601	1.921	66.1257	1.921	66.2402
1.922	66.1514	1.922	66.4565	1.922	69.5863	1.922	66.1201	1.922	66.2767
1.923	66.1694	1.923	66.4906	1.923	69.6088	1.923	66.1114	1.923	66.3143
1.924	66.1823	1.924	66.5237	1.924	69.6278	1.924	66.0993	1.924	66.3534
1.925	66.1916	1.925	66.5553	1.925	69.6434	1.925	66.0835	1.925	66.3939
1.926	66.1983	1.926	66.5852	1.926	69.6558	1.926	66.0639	1.926	66.4355
1.927	66.2032	1.927	66.6132	1.927	69.6649	1.927	66.0409	1.927	66.4771
1.928	66.2072	1.928	66.6391	1.928	69.6706	1.928	66.0151	1.928	66.5165
1.929	66.2108	1.929	66.6629	1.929	69.6728	1.929	65.9877	1.929	66.5516
1.93	66.2147	1.93	66.6844	1.93	69.6713	1.93	65.9601	1.93	66.5808
1.931	66.2193	1.931	66.704	1.931	69.6655	1.931	65.9333	1.931	66.6035
1.932	66.2248	1.932	66.7216	1.932	69.6546	1.932	65.9081	1.932	66.6195
1.933	66.2317	1.933	66.7374	1.933	69.6373	1.933	65.8846	1.933	66.6286
1.934	66.2402	1.934	66.7517	1.934	69.6107	1.934	65.863	1.934	66.6307
1.935	66.2504	1.935	66.7647	1.935	69.5665	1.935	65.8431	1.935	66.6261
1.936	66.2626	1.936	66.7766	1.936	69.5024	1.936	65.8247	1.936	66.6162
1.937	66.2769	1.937	66.7877	1.937	69.4728	1.937	65.8077	1.937	66.6047
1.938	66.2932	1.938	66.7982	1.938	69.4569	1.938	65.7918	1.938	66.5952
1.939	66.3114	1.939	66.8084	1.939	69.4502	1.939	65.777	1.939	66.5892
1.94	66.3311	1.94	66.8185	1.94	69.4505	1.94	65.7631	1.94	66.5869
1.941	66.3517	1.941	66.8288	1.941	69.4567	1.941	65.7501	1.941	66.5879
1.942	66.3723	1.942	66.8395	1.942	69.4681	1.942	65.7377	1.942	66.5918
1.943	66.3919	1.943	66.8509	1.943	69.4845	1.943	65.726	1.943	66.5985
1.944	66.4097	1.944	66.8632	1.944	69.5056	1.944	65.7148	1.944	66.6075
1.945	66.4253	1.945	66.8766	1.945	69.5315	1.945	65.7043	1.945	66.6189
1.946	66.4384	1.946	66.8913	1.946	69.5624	1.946	65.6944	1.946	66.6326
1.947	66.4489	1.947	66.9075	1.947	69.5986	1.947	65.685	1.947	66.6484
1.948	66.4567	1.948	66.9254	1.948	69.6405	1.948	65.6762	1.948	66.6664
1.949	66.4619	1.949	66.9451	1.949	69.6886	1.949	65.668	1.949	66.6867
1.95	66.4644	1.95	66.9665	1.95	69.7429	1.95	65.6605	1.95	66.7092
1.951	66.4644	1.951	66.9894	1.951	69.8012	1.951	65.6537	1.951	66.7339
1.952	66.4618	1.952	67.0137	1.952	69.8586	1.952	65.6477	1.952	66.7608
1.953	66.4566	1.953	67.0388	1.953	69.912	1.953	65.6425	1.953	66.7896
1.954	66.4489	1.954	67.0642	1.954	69.9606	1.954	65.6384	1.954	66.8198
1.955	66.4385	1.955	67.0894	1.955	70.0047	1.955	65.6352	1.955	66.851
1.956	66.4254	1.956	67.1138	1.956	70.0448	1.956	65.6333	1.956	66.8821
1.957	66.4094	1.957	67.1369	1.957	70.0812	1.957	65.6327	1.957	66.9122
1.958	66.3903	1.958	67.1585	1.958	70.1141	1.958	65.6335	1.958	66.9405
1.959	66.3679	1.959	67.1783	1.959	70.1437	1.959	65.6361	1.959	66.9663
1.96	66.3418	1.96	67.196	1.96	70.1699	1.96	65.6405	1.96	66.9891
1.961	66.3116	1.961	67.2114	1.961	70.1927	1.961	65.6471	1.961	67.0083
1.962	66.2769	1.962	67.2241	1.962	70.2119	1.962	65.6562	1.962	67.0237
1.963	66.2375	1.963	67.2337	1.963	70.227	1.963	65.6682	1.963	67.0347
1.964	66.1941	1.964	67.2394	1.964	70.2375	1.964	65.6838	1.964	67.0406
1.965	66.1482	1.965	67.2405	1.965	70.2426	1.965	65.7036	1.965	67.0405
1.966	66.1013	1.966	67.2353	1.966	70.2411	1.966	65.7274	1.966	67.0331
1.967	66.0529	1.967	67.2221	1.967	70.2315	1.967	65.7481	1.967	67.0165
1.968	66.0004	1.968	67.198	1.968	70.2113	1.968	65.7536	1.968	66.9881
1.969	65.9405	1.969	67.16	1.969	70.1784	1.969	65.7405	1.969	66.9453
1.97	65.882	1.97	67.1171	1.97	70.1428	1.97	65.7198	1.97	66.8976
1.971	65.8372	1.971	67.0821	1.971	70.1181	1.971	65.7064	1.971	66.8582
1.972	65.8036	1.972	67.0534	1.972	70.1039	1.972	65.7002	1.972	66.8261
1.973	65.7781	1.973	67.0287	1.973	70.0987	1.973	65.7006	1.973	66.7994
1.974	65.7584	1.974	67.0066	1.974	70.1024	1.974	65.7081	1.974	66.7771
1.975	65.7426	1.975	66.9865	1.975	70.1154	1.975	65.7238	1.975	66.7589
1.976	65.7293	1.976	66.9678	1.976	70.1391	1.976	65.7501	1.976	66.7442
1.977	65.7177	1.977	66.9502	1.977	70.1752	1.977	65.7881	1.977	66.7329
1.978	65.7071	1.978	66.9336	1.978	70.219	1.978	65.8251	1.978	66.7248
1.979	65.6973	1.979	66.9177	1.979	70.2571	1.979	65.8526	1.979	66.7197
1.98	65.6882	1.98	66.9023	1.98	70.2879	1.98	65.8728	1.98	66.7175
1.981	65.6799	1.981	66.887	1.981	70.3132	1.981	65.8876	1.981	66.7181
1.982	65.6724	1.982	66.8713	1.982	70.3344	1.982	65.8981	1.982	66.7213
1.983	65.6658	1.983	66.8544	1.983	70.3523	1.983	65.9052	1.983	66.7269
1.984	65.6605	1.984	66.8355	1.984	70.3674	1.984	65.9094	1.984	66.7347
1.985	65.6565	1.985	66.8139	1.985	70.3801	1.985	65.911	1.985	66.7444
1.986	65.6542	1.986	66.7889	1.986	70.3907	1.986	65.9105	1.986	66.7557
1.987	65.6538	1.987	66.7601	1.987	70.3994	1.987	65.9081	1.987	66.7681
1.988	65.6553	1.988	66.7274	1.988	70.4063	1.988	65.9039	1.988	66.7811
1.989	65.659	1.989	66.6909	1.989	70.4115	1.989	65.8981	1.989	66.7942
1.99	65.6649	1.99	66.6511	1.99	70.4151	1.99	65.8909	1.99	66.8071
1.991	65.6725	1.991	66.6091	1.991	70.4172	1.991	65.8825	1.991	66.8194
1.992	65.6814	1.992	66.5659	1.992	70.4177	1.992	65.8729	1.992	66.8308
1.993	65.6907	1.993	66.5228	1.993	70.4168	1.993	65.8623	1.993	66.8413
1.994	65.6996	1.994	66.4806	1.994	70.4144	1.994	65.8508	1.994	66.8506
1.995	65.7073	1.995	66.4399	1.995	70.4105	1.995	65.8387	1.995	66.8587
1.996	65.7134	1.996	66.4009	1.996	70.405	1.996	65.8259	1.996	66.8657
1.997	65.7178	1.997	66.3638	1.997	70.3979	1.997	65.8127	1.997	66.8714
1.998	65.7205	1.998	66.3287	1.998	70.389	1.998	65.7992	1.998	66.8761
1.999	65.7216			1.999	70.378	1.999	65.7857

[truncated: 28 more sheets: Figure 4b, Figure 4c, Figure 4d, Figure 4f, Figure 4g, Figure 4h x-axis, Figure 4h y-axis, Figure 4h z-axis, Figure 4j, Figure 5a, Figure 5b, Figure 5c, Figure S1, Figure S2, Figure S3, Figure S4, Figure S5a, Figure S5b, Figure S9a, Figure S9b …]
